# Supplementary material for: Phytohormone balance and stress-related cellular responses are involved in the transition from bud to shoot growth in leafy spurge
Source: BMC Plant Biol. 2016 Feb 20;16:47. doi: 10.1186/s12870-016-0735-2 (PMC4761131; doi:10.1186/s12870-016-0735-2)
Supplement: Additional file 1: Table S1. — Number of raw fragments, number of trimmed fragments, and contig represented in each of the 15 RNA-seq samples. (XLSX 10 kb) [file 12870_2016_735_MOESM1_ESM.xlsx]

## Sheet: Sheet1
Additional file 1: Table S1. Number of raw fragments, number of trimmed fragments, and contig represented in each of the 15 RNA-seq samples.
Sample	Number of raw fragments	Number of trimmed fragments	Contig represented
0 hr rep 1	13157499	12625843	263375
0 hr rep 2	6888934	6611825	245443
0 hr rep 3	17608834	16871501	290653
6 hr rep 1	9015538	8639990	240787
6 hr rep 2	18982964	18228169	266788
6 hr rep 3	6977187	6694616	232389
6 hr rep 4	10070483	9642364	239948
24 hr rep 1	17109128	16376100	285645
24 hr rep 2	18514246	17744857	292399
24 hr rep 3	12573269	12059144	273526
24 hr rep 4	10684321	10257175	253289
72 hr rep 1	5551810	5336707	225607
72 hr rep 2	17118514	16428301	264808
72 hr rep 3	7069269	6784608	235331
72 hr rep 4	4700661	4513519	220164
