# Supplementary material for: Phytohormone balance and stress-related cellular responses are involved in the transition from bud to shoot growth in leafy spurge
Source: BMC Plant Biol. 2016 Feb 20;16:47. doi: 10.1186/s12870-016-0735-2 (PMC4761131; doi:10.1186/s12870-016-0735-2)
Supplement: Additional file 3: Table S2. — Heat map diagram showing changes in transcript abundance obtained by RNA-seq vs. RT-qPCR analysis. (XLSX 37 kb) [file 12870_2016_735_MOESM3_ESM.xlsx]

## Sheet: Heat map_PCR-RNAseq
Additional file 3: Table S2. Heat map diagram showing changes in transcript abundance obtained by RNA-seq vs. RT-qPCR analysis.
			RT-qPCR data in log2 value					RNA-seq data in log2 value
YORF	NAME	GWEIGHT	0 hr	6 hr	24 hr	72 hr		X0 hr	X6 hr	X24 hr	X72 hr
EWEIGHT			1	1	1	1		1	1	1	1
39	1 (MD83), CAB_chlorophyll A,B binding protein, AT3G54890	1	0	0.915	2.29167	2.63		0	0.927106	1.62564	2.16617
7	2 (MD48), HY5_long hypocotyl5, AT5G11260	1	0	0.870833	1.26	0.363333		0	1.1951	0.906393	0.37782
241	3 (566), HY5_long hypocotyl5, AT5G11260	1	0	0.845	1.21167	0.331667		0	1.1951	0.906393	0.37782
267	4 (594), HY5_long hypocotyl5, AT5G11260	1	0	0.686667	1.12667	0.294167		0	1.1951	0.906393	0.37782
97	5 (MD183), CKX1_Cytokinin dehydrogenase, AT2G41510	1	0	-0.396667	1.675	1.5625		0	0.718886	1.47476	1.62784
98	6 (MD185), CKX7_gulonolactone oxidase, AT5G21482	1	0	-0.0466667	1.36167	0.749167		0	0.271544	1.0017	0.557587
104	7 (MD212), GID1_gibberellin insensitive dwarf1, AT3G63010	1	0	0.755833	1.93417	0.535		0	0.776214	1.49387	0.215603
168	8 (381), ACO4_1-aminocyclopropane-1-carboxylate oxidase, AT1G05010	1	0	0.218333	0.403333	0.5275		0	0.0374554	0.0949438	0.543045
4	9 (MD46), GI_ gigantea, AT1G22770	1	0	0.495	0.881667	0.5225		0	0.584269	0.323478	0.462163
26	10 (MD78), cyclin D3-1, AT4G34160	1	0	-0.290833	0.504167	0.888333		0	0.183117	0.385429	0.850277
216	11 (531), chitin-inducible gibberellin-responsive protein, AT5G66770	1	0	0.065	2.75583	1.49833		0	0.450088	0.170886	0.121983
169	12 (382), ACS_ACC synthase, AT1G62960	1	0	0.126667	0.5575	0.155833		0	-0.181945	0.586591	-0.247511
45	13 (MD102), ACS_ACC synthase, AT1G62960	1	0	-0.403333	0.988333	0.0941667		0	-0.181945	0.586591	-0.247511
61	14 (MD150), DREB A-4 / TINY2, AT5G11590	1	0	0.345833	-0.0383333	-0.1925		0	0.881343	1.07414	-0.54345
1	15 (MD33), FLC_flowering locus C, AT5G65060	1	0	-0.286667	0.7975	-0.0975		0	0.0596206	0.837657	-0.355961
2	16 (MD40), COI1_coronatine-insensitive 1, AT2G39940	1	0	-0.119167	0.65	0.0475		0	0.146465	0.438887	-0.0365819
48	17 (MD113), HOG1_adenosylhomocysteinase, AT4G13940	1	0	0.675417	0.867083	0.877917		0	-0.064997	-1.04463	0.213907
53	18 (MD116), MAX1_cytochrome P450, AT2G26170	1	0	-0.493333	0.700833	-0.0891667		0	-0.0123631	-1.36806	0.592067
176	19 (507), GASA2_predicted protein, AT4G09610	1	0	-0.3725	0.644167	-0.725833		0	0.0357882	0.232078	-0.803871
281	20 (605), ABA1_zeaxanthin epoxidase, AT5G67030	1	0	-0.283333	0.588333	-0.173333		0	-0.180153	-0.0560915	-0.646927
181	21 (514), ABA1_zeaxanthin epoxidase, AT5G67030	1	0	-0.453333	0.575833	-0.189167		0	-0.180153	-0.0560915	-0.646927
187	22 (515), ABI3_B3 domain-containing transcription repressor VAL2, AT2G30470	1	0	-0.45	0.5925	-0.000833333		0	0.0219396	0.334403	0.0512226
229	23 (551), ATEM6_embryonic abundant protein, AT2G40170	1	0	-0.5825	1.22583	-0.79		0	-0.533171	0.586261	-1.29985
254	24 (592), ABA2_short chain alcohol dehydrogenase, AT1G52340	1	0	0.145	1.29417	0.269167		0	-0.581385	0.483612	-0.297707
19	25 (MD62), predicted protein CCA1, AT2G46830	1	0	-1.35667	0.859167	-0.498333		0	-1.5241	0.0482464	-0.635198
218	26 (545), ABI1_protein phosphatase 2c, AT4G26080	1	0	-1.15167	1.2075	-0.0716667		0	-0.493936	0.538529	-0.657137
272	27 (595), ABI1_protein phosphatase 2c, AT4G26080	1	0	-0.37	0.284167	-0.3225		0	-0.493936	0.538529	-0.657137
284	28 (620), AGL24_dormancy associated MADS-box protein, AT4G24540	1	0	-0.270833	1.23375	0.209167		0	0.29518	-0.488355	1.21403
63	29 (MD174), ARR3_putative Arabidopsis response regulator, AT1G59940	1	0	-0.6275	-0.603333	0.249167		0	-0.0218912	0.137738	1.15799
134	30 (MD263), YUC4_monooxygenase, AT5G11320	1	0	-0.765	-0.9975	0.521667		0	-0.114956	-0.19743	0.751835
115	31 (MD241), PIN8_auxin efflux carrier component, AT5G15100	1	0	-0.4525	-1.1625	0.765833		0	-0.0234166	0.484386	-0.128648
226	32 (550), ARF2_auxin response factor 2 predicted protein, AT5G62000	1	0	0.1525	0.495	0.118333		0	-0.166035	0.00997373	-0.290398
294	33 (638), ARF2_auxin response factor 2 predicted protein, AT5G62000	1	0	0.176667	0.529167	0.14		0	-0.166035	0.00997373	-0.290398
239	34 (562), EIN4_ethylene insensitive 4 receptor, AT3G04580	1	0	-0.645833	0.221667	-0.334167		0	-0.318067	0.00684824	-0.327494
41	35 (MD84), EIN4_ethylene insensitive 4 receptor, AT3G04580	1	0	-0.468333	0.461667	-0.0725		0	-0.318067	0.00684824	-0.327494
247	36 (571), PHYA_phytochrome A, AT1G09570	1	0	0.0325	0.0758333	0.143333		0	0.161437	0.0158826	0.0248897
172	37 (450), PHYA_phytochrome A, AT1G09570	1	0	-0.03	0.428333	0.2925		0	0.161437	0.0158826	0.0248897
44	38 (MD88), COP9_constitutive photomorphogenic 9, AT4G14110	1	0	-0.41	0.0975	0.144167		0	0.0547983	-0.393086	0.202362
261	39 (593), ARF1_auxin response factor 1-like, AT1G59750	1	0	-0.165833	0.289167	0.1125		0	0.0483316	0.328295	-0.105284
21	40 (MD65), histone deacetylase, AT3G44750	1	0	-0.7625	-0.896667	0.519167		0	-0.437172	-0.715921	0.0247168
110	41 (MD237), PID_pinoid_serine, threonine protein kinase, AT2G34650	1	0	-0.3125	-0.234167	0.309167		0	-0.0317319	-0.438579	0.192617
178	42 (509) RGA1_DELLA protein GAI, AT2G01570	1	0	-0.150833	-1.27583	0.185		0	-0.0587611	-0.277419	0.103217
188	43 (521), expansin, AT2G28950	1	0	-0.145833	-0.778333	0.0641667		0	-0.622452	-1.00031	0.0505066
251	44 (573), chromodomain helicase DNA binding protein, AT2G25170	1	0	-0.126667	0.2025	0.199167		0	0.216862	-0.0749485	-0.0151301
280	45 (597), SVP_short vegetative phase predicted protein, AT2G22540	1	0	-0.318333	-0.0158333	0.201667		0	-0.0202665	-0.434181	0.0156822
236	46 (555), CHS_chalcone synthase, AT5G13930	1	0	-2.24167	-1.78417	-0.6375		0	-1.79256	-2.22182	-0.866038
246	47 (570), PAL1_phenylalanine ammonia-lyase, AT2G37040	1	0	-0.249167	-0.225833	-0.315		0	-1.18776	-1.08448	-0.335586
12	48 (MD53), JIN1/MYC2_DNA binding protein, AT1G32640	1	0	-1.145	-0.110833	-0.784167		0	-0.698973	-0.339891	-0.680447
13	49 (MD57), RD22_polygalacturonase, AT5G25610	1	0	-0.1925	-0.08	-0.35		0	-0.234562	0.195471	-0.510703
43	50 (MD87), PIF3_phytochrome interacting factor 3, AT1G09530	1	0	-0.566667	-0.240833	-0.940833		0	-0.263754	0.156007	-0.192342
69	51 (MD176), ABC_ATP-binding cassette transporter, AT1G15520	1	0	-0.5975	0.120833	-0.278333		0	0.164203	-0.711271	-0.427325
108	52 (MD233), NCED3_9-cis-epoxycarotenoid dioxygenase 3, AT3G14440	1	0	-0.695833	-0.363333	-0.479167		0	-0.329043	0.256947	-0.713619
209	53 (527), GAI1_GA insensitive_DELLA protein, AT1G14920	1	0	0.2025	-0.82	0.153333		0	-0.142152	-0.411854	-0.188231
214	54 (529), GRAS family transcription factor, AT3G03450	1	0	-0.114167	0.24	0.304167		0	0.148516	-0.231332	-0.279671
57	55 (MD127), SMT2_putative sterol methyltransferase 2, AT1G20330	1	0	-0.680833	-0.471667	0.106667		0	-0.529239	-0.785263	-0.0969733
100	56 (MD199), 3-phosphoshikimate 1-carboxyvinyltransferase, AT2G45300	1	0	-0.6	-0.673333	0.0166667		0	-0.291563	-1.04746	-0.163195
131	57 (MD262), UDP-glycosyltransferase 74F1-like, AT1G05680	1	0	-0.579167	0.0375	-0.259167		0	0.0975444	-1.62293	-0.714014
