# Supplementary material for: Phytohormone balance and stress-related cellular responses are involved in the transition from bud to shoot growth in leafy spurge
Source: BMC Plant Biol. 2016 Feb 20;16:47. doi: 10.1186/s12870-016-0735-2 (PMC4761131; doi:10.1186/s12870-016-0735-2)
Supplement: Additional file 4: Table S3. — Hormone-related genes that are significant and differentially-expressed based on RNA-seq analysis. (XLSX 245 kb) [file 12870_2016_735_MOESM4_ESM.xlsx]

## Sheet: data_re-analyzed
Additional file 4: Table S3. Hormone-related genes that are significant and differentially-expressed based on RNA-seq analysis
																															Average of biological replicates_transcripts per million (TPM)
Hormone	Number	Note1		Contigs	AGI	Function	Genes.x	Accession.x	phylogeny.x	E_value_toAraba.x	E.value.to.NR.x	Top.NR.hit.x	Reference	ORF.x		X0hr_rep1	X0hr_rep2	X0hr_rep3	X6hr_rep1	X6hr_rep2	X6hr_rep3	X6hr_rep4	X24hr_rep1	X24hr_rep2	X24hr_rep3	X24hr_rep4	X72hr_rep1	X72hr_rep2	X72hr_rep3	X72hr_rep4	X0 hr	X6 hr	X24 hr	X72 hr	PPDE		X0hr_rep1	X0hr_rep2	X0hr_rep3	X6hr_rep1	X6hr_rep2	X6hr_rep3	X6hr_rep4	X24hr_rep1	X24hr_rep2	X24hr_rep3	X24hr_rep4	X72hr_rep1	X72hr_rep2
ABA	1	CYP707A	1, CYP707A, comp111436_c2_seq9, AT3G19270	comp111436_c2_seq9	AT3G19270	Catabolism	comp111436_c2	XP_002518764.1	Viridiplantae	5e-58	3e-55	cytochrome P450,	Baron et al. (2012)	ORF_m.59882		15.3898	29.833	31.422	14.8052	13.9273	24.4743	15.1859	34.0406	34.3232	37.9791	31.2375	33.3744	51.9379	41.4631	44.8851	25.5482	17.0982	34.3951	42.9151	1		3.9439	4.89884	4.9737	3.88803	3.79984	4.6132	3.92466	5.08918	5.10111	5.24713	4.9652	5.06067	5.69872
ABA	2	CYP707A	2, CYP707A, comp120931_c0_seq9, AT5G45340	comp120931_c0_seq9	AT5G45340	Catabolism	comp120931_c0	AEQ94120.1	Viridiplantae	2e-34	1e-33	cytochrome P450 protein	Umezawa, et al. (2006)	ORF_m.115855		459.264	470.698	425.526	428.451	496.238	341.009	392.497	420.872	296.764	254.267	155.105	151.166	179.968	212.1	193.714	451.829	414.549	281.752	184.237	0.999939		8.84318	8.87866	8.7331	8.74299	8.95489	8.41366	8.61654	8.71724	8.21317	7.9902	7.2771	7.23999	7.49159
ABA	3	ABD1 (E3 ligase that degrades ABI5)	3, ABD1 (E3 ligase that degrades ABI5), comp121735_c0_seq1, AT4G38480	comp121735_c0_seq1	AT4G38480	Signaling neg	comp121735_c0	XP_002521240.1	Viridiplantae	3e-174	0	WD-repeat protein,	Seo et al. (2014)	ORF_m.120468		222.69	253.58	276.252	209.741	233.668	241.48	248.815	234.143	232.128	247.636	219.778	186.504	200.903	178.355	207.889	250.841	233.426	233.421	193.413	0.968424		7.79889	7.9863	8.10984	7.71246	7.86832	7.91576	7.95893	7.87124	7.85878	7.95208	7.7799	7.54306	7.65035
ABA	4	ABI1 (dephosphorylate ABFs)	4, ABI1 (dephosphorylate ABFs), comp131810_c0_seq9, AT4G26080	comp131810_c0_seq9	AT4G26080	Signaling neg	comp131810_c0	XP_002514226.1	Viridiplantae	2e-77	5e-86	protein phosphatase 2c,	Leung et al. (1994)	ORF_m.223134		289.166	321.069	352.614	240.585	208.336	259.428	203.257	406.473	463.476	505.321	489.435	237.547	179.26	224.842	172.453	320.95	227.902	466.176	203.525	1		8.17575	8.32674	8.46194	7.9104	7.70277	8.01919	7.66716	8.66702	8.85635	8.98106	8.93497	7.89207	7.48591
ABA	5	HAB1 (dephosphorylate ABFs)	5, HAB1 (dephosphorylate ABFs), comp130457_c0_seq4, AT1G72770	comp130457_c0_seq4	AT1G72770	Signaling neg	comp130457_c0	XP_002521368.1	Viridiplantae	2e-136	0	protein phosphatase 2c,	Saez et al. (2004)	ORF_m.206716		566.174	550.252	607.335	516.924	545.267	564.54	517.488	694.434	710.462	831.786	751.93	557.549	468.24	470.447	439.401	574.587	536.055	747.153	483.909	1		9.1451	9.10395	9.24635	9.01381	9.09082	9.14093	9.01538	9.43969	9.47261	9.70007	9.55445	9.12295	8.8711
ABA	6	HAB1 (dephosphorylate ABFs)	6, HAB1 (dephosphorylate ABFs), comp136937_c0_seq7, AT1G72770	comp136937_c0_seq7	AT1G72770	Signaling neg	comp136937_c0	XP_002516100.1	Viridiplantae	1e-125	0	protein phosphatase 2c,	Saez et al. (2004)	ORF_m.107755		763.261	747.117	815.551	853.965	800.1	794.599	749.973	963.224	1002.72	944.288	1078.43	751.905	674.724	653.809	654.306	775.31	799.659	997.164	683.686	1		9.57603	9.54519	9.67163	9.73803	9.64404	9.63408	9.55069	9.91173	9.9697	9.88308	10.0747	9.55441	9.39815
ABA	7	KEG (E3 ligase that degrades ABF1,3)	7, KEG (E3 ligase that degrades ABF1,3), comp115218_c0_seq2, AT5G13530	comp115218_c0_seq2	AT5G13530	Signaling neg	comp115218_c0	XP_002263469.1	Viridiplantae	0	0	E3 ubiquitin-protein ligase KEG	Chen et al. (2013)	ORF_m.78427		753.338	822.064	806.746	948.509	869.829	859.945	943.663	762.192	630.449	793.209	770.907	694.973	670.627	681.669	715.798	794.049	905.487	739.189	690.767	0.999921		9.55715	9.68311	9.65597	9.88952	9.76459	9.7481	9.88213	9.57401	9.30024	9.63156	9.59041	9.44081	9.38937
ABA	8	ROP11 (prevents RCAR1 activity)	8, ROP11 (prevents RCAR1 activity), comp128575_c0_seq8, AT5G62880	comp128575_c0_seq8	AT5G62880	Signaling neg	comp128575_c0	NP_001235844.1	Viridiplantae	1e-72	4e-73	uncharacterized protein LOC100499774	Li Z et al. 2012	ORF_m.184813		278.628	286.728	264.462	198.217	229.506	208.847	202.089	177.879	187.423	171.846	188.54	202.21	222.631	194.558	226.788	276.606	209.665	181.422	211.546	0.996966		8.1222	8.16354	8.04692	7.63094	7.84239	7.7063	7.65885	7.47475	7.55015	7.42497	7.55873	7.65971	7.79851
ABA	9	ABF4	9, ABF4, comp113227_c1_seq3, AT3G19290	comp113227_c1_seq3	AT3G19290	Signaling pos	comp113227_c1	XP_002510209.1	Viridiplantae	1e-75	1e-141	DNA binding protein,	Yoshida, et al. (2010)	ORF_m.68156		159.568	167.396	191.432	138.083	99.5541	109.319	103.825	213.888	194.238	213.082	182.94	139.387	132.402	151.5	102.81	172.799	112.695	201.037	131.525	1		7.31803	7.38712	7.58069	7.1094	6.63741	6.77239	6.69801	7.74071	7.60168	7.73526	7.51523	7.12295	7.04878
ABA	10	ABF4	10, ABF4, comp131394_c0_seq9, AT3G19290	comp131394_c0_seq9	AT3G19290	Signaling pos	comp131394_c0	XP_002518757.1	Viridiplantae	3e-80	2e-134	DNA binding protein,	Yoshida, et al. (2010)	ORF_m.217464		287.546	278.441	408.486	187.533	181.498	195.794	163.54	629.507	697.636	903.148	690.571	288.59	284.802	285.394	153.554	324.824	182.091	730.216	253.085	1		8.16765	8.12123	8.67414	7.551	7.50381	7.6132	7.3535	9.29808	9.44633	9.81882	9.43165	8.17288	8.15382
ABA	11	CPK11 (phosphorylates ABF1)	11, CPK11 (phosphorylates ABF1), comp114497_c0_seq3, AT1G35670	comp114497_c0_seq3	AT1G35670	Signaling pos	comp114497_c0	XP_002518006.1	Viridiplantae	2e-92	7e-112	calcium-dependent protein kinase,	Zu et al. (2007)	ORF_m.213435		615.575	662.955	615.386	778.508	743.839	737.46	794.888	502.666	533.816	481.497	515.418	541.843	615.835	527.857	571.694	631.306	763.674	508.349	564.307	1		9.26579	9.37277	9.26535	9.60457	9.53885	9.52642	9.63461	8.97346	9.0602	8.91138	9.0096	9.08173	9.2664
ABA	12	CPK4 (phosphorylates ABF1)	12, CPK4 (phosphorylates ABF1), comp103240_c1_seq2, AT4G09570	comp103240_c1_seq2	AT4G09570	Signaling pos	comp103240_c1	XP_002325726.1	Viridiplantae	9e-173	0	calcium dependent protein kinase 12	Zu et al. (2007)	ORF_m.34873		342.625	364.625	352.843	631.69	612.278	484.591	524.497	322.251	357.232	327.65	305.681	259.142	346.431	376.357	448.851	353.364	563.264	328.203	357.695	1		8.42049	8.51027	8.46288	9.30307	9.25804	8.92062	9.03479	8.33204	8.48072	8.35601	8.25588	8.0176	8.43643
ABA	13	PYL1 (ABA receptor)	13, PYL1 (ABA receptor), comp109746_c0_seq2, AT5G46790	comp109746_c0_seq2	AT5G46790	Signaling pos	comp109746_c0	XP_002326522.1	Viridiplantae	2e-87	6e-117	predicted protein	Nishimura et al. (2009)	ORF_m.53133		110.175	110.78	79.8642	204.806	171.769	172.952	209.098	108.93	88.9467	85.6138	113.794	137.424	116.432	122.795	146.467	100.273	189.656	99.321	130.779	1		6.78365	6.79155	6.31948	7.67811	7.42433	7.43423	7.70804	6.76726	6.47487	6.41977	6.83028	7.10249	6.86335
ABA	14	PYL4 (ABA receptor)	14, PYL4 (ABA receptor), comp111371_c0_seq1, AT2G38310	comp111371_c0_seq1	AT2G38310	Signaling pos	comp111371_c0	XP_002520792.1	Viridiplantae	5e-66	4e-97	conserved hypothetical protein	Nishimura et al. (2009)	ORF_m.59585		2.42997	0	2.6185	29.6105	34.5602	21.2111	45.5577	9.07749	7.67755	3.21856	12.2719	5.8896	15.9809	3.18947	35.4356	1.68282	32.7349	8.06137	15.1239	1		1.28094	#NUM!	1.38874	4.88803	5.11104	4.40674	5.50962	3.18229	2.94065	1.68642	3.61728	2.55817	3.99828
ABA	15	PYL4 (ABA receptor)	15, PYL4 (ABA receptor), comp121776_c1_seq3, AT2G38310	comp121776_c1_seq3	AT2G38310	Signaling pos	comp121776_c1	XP_002323024.1	Viridiplantae	6e-78	4e-111	predicted protein	Nishimura et al. (2009)	ORF_m.122161		227.607	240.321	249.412	446.624	416.27	391.589	545.524	222.966	149.486	131.362	208.622	265.032	210.605	279.079	399.241	239.113	450.002	178.109	288.489	1		7.8304	7.90882	7.96239	8.80292	8.70138	8.6132	9.0915	7.80068	7.22387	7.03741	7.70474	8.05002	7.7184
ABA	16	PYL8 (ABA receptor)	16, PYL8 (ABA receptor), comp125163_c1_seq2, AT5G53160	comp125163_c1_seq2	AT5G53160	Signaling pos	comp125163_c1	XP_002513580.1	Viridiplantae	1e-101	2e-118	conserved hypothetical protein	Nishimura et al. (2009)	ORF_m.150725		169.004	167.396	208.086	256.229	253.321	249.23	243.079	295.245	320.529	329.105	268.921	188.153	170.265	202.611	187.1	181.495	250.465	303.45	187.032	1		7.40092	7.38712	7.70103	8.00129	7.98482	7.96133	7.92528	8.20577	8.32431	8.3624	8.07104	7.55576	7.41164
ABA	17	PYL8 (ABA receptor)	17, PYL8 (ABA receptor), comp123988_c1_seq4, AT5G53160	comp123988_c1_seq4	AT5G53160	Signaling pos	comp123988_c1	XP_002509950.1	Viridiplantae	2e-92	4e-108	conserved hypothetical protein	Nishimura et al. (2009)	ORF_m.140807		231.665	212.146	242.669	332.057	289.888	274.112	353.948	239.419	252.37	237.53	224.062	246.97	242.556	292.57	295.32	228.827	312.501	238.345	269.354	0.999828		7.8559	7.72891	7.92285	8.37529	8.17935	8.09862	8.46739	7.90339	7.9794	7.89197	7.80775	7.94819	7.92217
ABA	18	RCAR1 (ABA receptor)	18, RCAR1 (ABA receptor), comp115282_c0_seq1, AT1G01360	comp115282_c0_seq1	AT1G01360	Signaling pos	comp115282_c0	XP_002523369.1	Viridiplantae	1e-90	8e-108	conserved hypothetical protein	Ma et al. (2009)	ORF_m.78789		354.905	376.227	435.273	537.442	472.975	508.87	541.038	369.891	397.815	472.138	462.593	335.707	307.295	282.539	337.606	388.802	515.081	425.609	315.787	0.999997		8.47129	8.55546	8.76578	9.06997	8.88562	8.99115	9.07959	8.53096	8.63595	8.88306	8.8536	8.39106	8.26348
ABA	19	SRK2.10 (phosphorylates ABFs ?)	19, SRK2.10 (phosphorylates ABFs ?), comp135637_c1_seq3, AT1G60940	comp135637_c1_seq3	AT1G60940	Signaling pos	comp135637_c1	XP_002530676.1	Viridiplantae	0	0	Serine\/threonine-protein kinase ASK1,	Fujii et al. (2011)	ORF_m.279727		414.714	416.004	406.522	541.625	577.027	464.897	469.653	636.661	659.529	644.35	651.524	561.279	511.343	490.764	505.028	412.413	513.3	648.016	517.103	1		8.69597	8.70045	8.66719	9.08115	9.17249	8.86077	8.87545	9.31438	9.36529	9.3317	9.34767	9.13257	8.99815
ABA	20	SRK2.3 (phosphorylates ABFs ?)	20, SRK2.3 (phosphorylates ABFs ?), comp113238_c0_seq5, AT5G66880	comp113238_c0_seq5	AT5G66880	Signaling pos	comp113238_c0	XP_002522330.1	Viridiplantae	1e-155	4e-105	Serine\/threonine-protein kinase SAPK10,	Fujii et al. (2011)	ORF_m.68298		213.035	190.367	253.516	341.68	357.311	295.323	324.744	263.786	274.721	293.565	267.75	229.694	242.955	221.636	240.962	218.973	329.765	274.955	233.812	1		7.73495	7.57264	7.98594	8.4165	8.48104	8.20615	8.34316	8.04323	8.10182	8.19754	8.06474	7.84357	7.92455
ABA	21	SRK2.3 (phosphorylates ABFs ?)	21, SRK2.3 (phosphorylates ABFs ?), comp114852_c0_seq9, AT5G66880	comp114852_c0_seq9	AT5G66880	Signaling pos	comp114852_c0	ACF21741.1	Viridiplantae	2e-18	5e-26	serine\/threonine protein kinase	Fujii et al. (2011)	ORF_m.134514		462.487	469.107	523.045	539.157	637.543	560.886	561.119	534.137	625.49	612.171	629.2	533.99	504.545	446.526	394.516	484.88	574.676	600.25	469.894	0.998817		8.85327	8.87377	9.03079	9.07456	9.31638	9.13156	9.13216	9.06107	9.28884	9.25779	9.29738	9.06067	8.97884
ABA	22	SRK2.4 (phosphorylates ABFs ?)	22, SRK2.4 (phosphorylates ABFs ?), comp125607_c1_seq1, AT1G10940	comp125607_c1_seq1	AT1G10940	Signaling pos	comp125607_c1	XP_002513284.1	Viridiplantae	9e-32	2e-44	Serine\/threonine-protein kinase SAPK7,	Fujii et al. (2011)	ORF_m.154470		97.1987	118.603	136.934	159.304	112.45	114.213	117.983	62.4078	73.6142	90.7635	92.5744	70.6752	88.2944	84.5209	90.7151	117.579	125.988	79.84	83.5514	0.999945		6.60286	6.88999	7.09734	7.31564	6.81314	6.83559	6.88243	5.96365	6.20191	6.50404	6.53254	6.14313	6.46425
ABA	23	SRK2.5 (phosphorylates ABFs ?)	23, SRK2.5 (phosphorylates ABFs ?), comp113345_c0_seq4, AT5G63650	comp113345_c0_seq4	AT5G63650	Signaling pos	comp113345_c0	XP_002530676.1	Viridiplantae	1e-119	3e-128	Serine\/threonine-protein kinase ASK1,	Fujii et al. (2011)	ORF_m.129155		1969.85	2174.77	2086.41	1820.82	1789.94	1737.37	1997.33	1789.23	1671.92	1825.95	2003.34	2190.44	2098.03	2224.5	2249.02	2077.01	1836.36	1822.61	2190.5	0.999998		10.9439	11.0866	11.0268	10.8304	10.8057	10.7627	10.9639	10.8051	10.7073	10.8344	10.9682	11.097	11.0348
ABA	24	SRK2.5 (phosphorylates ABFs ?)	24, SRK2.5 (phosphorylates ABFs ?), comp109403_c0_seq6, AT5G63650	comp109403_c0_seq6	AT5G63650	Signaling pos	comp109403_c0	XP_003630417.1	Viridiplantae	2e-157	2e-169	Serine\/threonine protein kinase	Fujii et al. (2011)	ORF_m.51913		170.908	182.313	231.082	247.988	214.067	203.952	213.771	140.701	140.454	173.159	138.337	170.798	183.209	172.231	186.627	194.768	219.944	148.163	178.217	0.999997		7.41707	7.51027	7.85226	7.95412	7.74192	7.67209	7.73992	7.13649	7.13395	7.43595	7.11205	7.41615	7.51735
ABA	25	SRK2.8 (phosphorylates ABFs ?)	25, SRK2.8 (phosphorylates ABFs ?), comp121827_c0_seq8, AT1G78290	comp121827_c0_seq8	AT1G78290	Signaling pos	comp121827_c0	XP_002513955.1	Viridiplantae	6e-167	0	Serine\/threonine-protein kinase SAPK1,	Fujii et al. (2011)	ORF_m.27885		159.568	170.711	202.934	370.131	306.915	257.796	269.842	299.557	351.799	349.208	301.218	213.969	198.049	194.558	198.439	177.737	301.171	325.446	201.254	1		7.31803	7.41541	7.66486	8.53189	8.2617	8.01009	8.07597	8.22669	8.45861	8.44794	8.23467	7.74126	7.62971
ABA	26	ABA DEFICIENT 1 (step1)	26, ABA DEFICIENT 1 (step1), comp127504_c0_seq3, AT5G67030	comp127504_c0_seq3	AT5G67030	Synthesis	comp127504_c0	XP_002523587.1	Viridiplantae	0	0	zeaxanthin epoxidase,	Xiong, et al. (2002)	ORF_m.172193		189.537	155.794	180.991	144.351	142.367	171.32	161.344	191.32	159.874	160.928	162.881	127.608	129.559	98.8736	92.1325	175.441	154.846	168.751	112.043	0.999913		7.56634	7.2835	7.49977	7.17344	7.15348	7.42055	7.334	7.57984	7.32079	7.33027	7.34767	6.99557	7.01747
ABA	27	ABA DEFICIENT 2 (step 4)	27, ABA DEFICIENT 2 (step 4), comp102675_c0_seq1, AT1G52340	comp102675_c0_seq1	AT1G52340	Synthesis	comp102675_c0	XP_002527336.1	Viridiplantae	5e-133	3e-159	short chain alcohol dehydrogenase,	Reference (?)	ORF_m.33763		67.2291	77.8972	88.3743	67.8573	52.6141	73.4229	78.2657	38.5794	35.2264	38.6228	45.7406	53.0064	60.4991	59.0052	75.5959	77.8335	68.04	39.5423	62.0266	1		6.07101	6.2835	6.46556	6.08443	5.71738	6.19816	6.29031	5.26976	5.13859	5.27138	5.5154	5.72809	5.91884
ABA	28	ABA DEFICIENT 2 (step 4)	28, ABA DEFICIENT 2 (step 4), comp105649_c0_seq1, AT1G52340	comp105649_c0_seq1	AT1G52340	Synthesis	comp105649_c0	XP_002513344.1	Viridiplantae	9e-69	3e-129	short chain alcohol dehydrogenase,	Reference (?)	ORF_m.40251		478.703	507.16	526.973	551.495	508.603	577.593	539.683	404.516	423.074	488.617	362.578	312.149	350.986	358.815	399.241	504.279	544.344	419.696	355.298	1		8.90299	8.9863	9.04158	9.1072	8.9904	9.17391	9.07597	8.66005	8.72477	8.93256	8.50215	8.28609	8.45527
ABA	29	ABA DEFICIENT 2 (step 4)	29, ABA DEFICIENT 2 (step 4), comp98466_c1_seq3, AT1G52340	comp98466_c1_seq3	AT1G52340	Synthesis	comp98466_c1	XP_002533854.1	Viridiplantae	4e-61	3e-122	short chain alcohol dehydrogenase,	Reference (?)	ORF_m.27457		755.193	722.621	794.06	528.053	471.082	541.698	483.624	1047.67	1093.74	1055.8	1038.29	718.531	539.926	650.652	555.252	757.291	506.114	1058.88	616.09	1		9.5607	9.49709	9.6331	9.04454	8.87983	9.08134	8.91774	10.033	10.0951	10.0441	10.02	9.48891	9.07662
ABA	30	ABA DEFICIENT 4 (step 2)	30, ABA DEFICIENT 4 (step 2), comp110707_c0_seq3, AT1G67080	comp110707_c0_seq3	AT1G67080	Synthesis	comp110707_c0	XP_002521222.1	Viridiplantae	2e-70	1e-91	conserved hypothetical protein	North, et al. (2007)	ORF_m.56964		112.475	108.973	104.085	117.208	116.06	130.53	113.31	66.3565	89.868	70.1647	80.3249	145.277	116.449	130.768	146.467	108.511	119.277	76.6785	134.74	0.995877		6.81346	6.76783	6.70162	6.87293	6.85873	7.02823	6.82413	6.05217	6.48974	6.13267	6.32777	7.18266	6.86356
ABA	31	NCED3 (step 3)	31, NCED3 (step 3), comp131940_c0_seq4, AT3G14440	comp131940_c0_seq4	AT3G14440	Synthesis	comp131940_c0	AER70359.1	Viridiplantae	0	0	9-cis-epoxycarotenoid dioxygenase 3	Tan, et al. (2003)	ORF_m.224795		73.709	61.3233	39.703	41.9481	41.7818	53.8435	47.894	83.9725	61.872	77.8893	54.6655	56.9328	38.24	35.0842	11.8119	58.2451	46.3668	69.5998	35.5172	0.979798		6.20377	5.93836	5.31118	5.39054	5.3848	5.7507	5.58177	6.39184	5.95122	6.28335	5.77256	5.83119	5.25701
ABA	32	ABCG40 (ABA transport)	32, ABCG40 (ABA transport), comp105798_c0_seq4, AT1G15520	comp105798_c0_seq4	AT1G15520	Transport	comp105798_c0	XP_002512728.1	Viridiplantae	0	0	ATP-binding cassette transporter,	Baron et al. (2012)	ORF_m.207358		167.352	177.34	154.302	208.507	214.046	195.794	197.417	83.3598	82.195	68.5812	78.0936	207.726	264.946	231.237	312.494	166.331	203.941	78.0574	254.101	1		7.38674	7.47038	7.26961	7.70395	7.74178	7.6132	7.6251	6.38128	6.36098	6.09974	6.28713	7.69854	8.04955
ABA	33	ABCG40 (ABA transport)	33, ABCG40 (ABA transport), comp131396_c0_seq8, AT1G15520	comp131396_c0_seq8	AT1G15520	Transport	comp131396_c0	XP_002527330.1	Viridiplantae	0	0	ATP-binding cassette transporter,	Baron et al. (2012)	ORF_m.217487		798.6	780.629	575.441	1197.99	1080.59	928.995	1005.77	830.023	686.965	836.183	693.929	592.886	574.17	484.783	500.823	718.224	1053.34	761.775	538.166	1		9.64133	9.60849	9.16852	10.2264	10.0776	9.85953	9.97409	9.69701	9.42409	9.70767	9.43864	9.21161	9.16534
ABA	34	ABCG40 (ABA transport)	34, ABCG40 (ABA transport), comp132844_c0_seq8, AT1G15520	comp132844_c0_seq8	AT1G15520	Transport	comp132844_c0	XP_002298123.1	Viridiplantae	0	0	pleiotropic drug resistance, ABC transporter family protein	Baron et al. (2012)	ORF_m.236481		63.9891	84.5267	78.555	55.5196	58.804	35.8956	39.7169	35.1753	30.2586	44.4162	40.1624	27.5241	41.6645	30.3	28.3485	75.6903	47.484	37.5031	31.9592	1		5.99975	6.40134	6.29563	5.79493	5.87784	5.16574	5.31168	5.13649	4.91927	5.47301	5.32777	4.78262	5.38075
ABA	35	ABCG40 (ABA transport)	35, ABCG40 (ABA transport), comp138089_c0_seq8, AT1G15520	comp138089_c0_seq8	AT1G15520	Transport	comp138089_c0	XP_002527332.1	Viridiplantae	9e-75	4e-90	ATP-binding cassette transporter,	Baron et al. (2012)	ORF_m.323650		113.398	114.36	83.7854	167.793	164.548	138.688	153.027	149.211	112.901	128.247	159.534	125.645	109.018	119.605	103.944	103.848	156.014	137.473	114.553	0.999666		6.82526	6.83743	6.38863	7.39054	7.36236	7.1157	7.25764	7.22121	6.81891	7.00278	7.31772	6.97321	6.76843
ABA	36	ABCG40 (ABA transport)	36, ABCG40 (ABA transport), comp137155_c0_seq5, AT1G15520	comp137155_c0_seq5	AT1G15520	Transport	comp137155_c0	XP_002514351.1	Viridiplantae	2e-29	2e-31	ATP-binding cassette transporter,	Baron et al. (2012)	ORF_m.306248		414.714	329.77	250.067	571.235	587.452	409.537	489.757	790.769	511.695	606.957	682.761	433.867	427.9	382.736	382.704	331.517	514.495	648.046	406.802	0.998625		8.69597	8.36532	7.96617	9.15794	9.19833	8.67785	8.93592	9.62711	8.99914	9.24545	9.41524	8.76111	8.74113
ABA	37	ABCG40 (ABA transport)	37, ABCG40 (ABA transport), comp105458_c0_seq4, AT1G15520	comp105458_c0_seq4	AT1G15520	Transport	comp105458_c0	XP_002527329.1	Viridiplantae	0	0	ATP-binding cassette transporter,	Baron et al. (2012)	ORF_m.39812		110.158	122.647	58.9162	117.208	116.576	110.95	91.1153	60.7057	39.291	69.521	68.053	74.6016	75.9092	74.9525	63.784	97.2404	108.962	59.3927	72.3118	0.998231		6.78344	6.93836	5.88059	6.87293	6.86513	6.79377	6.50962	5.92376	5.29613	6.11938	6.08859	6.22113	6.2462
Auxin	1	GH3.10	1, GH3.10, comp121025_c0_seq1, AT4G03400	comp121025_c0_seq1	AT4G03400	catabolism	comp121025_c0	XP_002517964.1	Viridiplantae	0	0	Indole-3-acetic acid-amido synthetase GH3.5,	Rosquete MR et al. 2011	ORF_m.116490		26.7296	24.8608	10.474	12.3377	16.5064	19.5794	18.6903	13.6162	14.9035	7.72455	14.5031	33.3744	35.957	38.2736	30.7108	20.6881	16.7785	12.6868	34.579	1		4.74037	4.6358	3.38874	3.625	4.04495	4.29127	4.22422	3.76726	3.89758	2.94945	3.85829	5.06067	5.1682
Auxin	2	GH3.3	2, GH3.3, comp111636_c0_seq2, AT2G23170	comp111636_c0_seq2	AT2G23170	catabolism	comp111636_c0	XP_002300248.1	Viridiplantae	1e-153	1e-178	GH3 family protein	Rosquete MR et al. 2011	ORF_m.60895		35.6395	38.1199	27.4942	60.4547	52.2633	45.6854	65.4161	59.0037	47.4202	55.3657	30.1218	39.264	38.24	43.0578	42.5227	33.7512	55.9549	47.9779	40.7711	0.995159		5.15541	5.25247	4.78106	5.91778	5.70773	5.51366	6.03157	5.88273	5.56743	5.79092	4.91274	5.29513	5.25701
Auxin	3	GH3.6	3, GH3.6, comp124212_c0_seq3, AT5G54510	comp124212_c0_seq3	AT5G54510	catabolism	comp124212_c0	XP_002533739.1	Viridiplantae	0	0	Indole-3-acetic acid-amido synthetase GH3.6,	Rosquete MR et al. 2011	ORF_m.142760		226.797	223.731	180.022	662.361	631.281	513.96	485.949	414.161	392.878	473.773	426.168	441.72	461.123	385.304	326.007	210.183	573.388	426.745	403.538	1		7.82526	7.80562	7.49203	9.37147	9.30214	9.00551	8.92466	8.69405	8.61794	8.88805	8.73528	8.78699	8.84901
Auxin	4	GH3-like5	4, GH3-like5, comp131223_c1_seq9, AT1G56140	comp131223_c1_seq9	AT1G56140	catabolism	comp131223_c1	XP_002526908.1	Viridiplantae	0	0	ATP binding protein,	Rosquete MR et al. 2011	ORF_m.215438		274.384	233.692	242.211	387.403	409.363	385.062	368.97	427.21	396.107	428.056	446.617	290.553	296.674	271.105	269.31	250.095	387.7	424.498	281.911	1		8.10005	7.86846	7.92012	8.59769	8.67724	8.58895	8.52736	8.7388	8.62975	8.74166	8.8029	8.18266	8.21273
Auxin	5	GH3-like5	5, GH3-like5, comp136909_c0_seq5, AT1G56140	comp136909_c0_seq5	AT1G56140	catabolism	comp136909_c0	XP_002526197.1	Viridiplantae	2e-78	3e-158	serine-threonine protein kinase, plant-type,	Rosquete MR et al. 2011	ORF_m.302044		285.545	246.934	279.453	375.473	447.503	396.761	401.842	189.493	205.668	232.548	193.003	259.142	262.914	251.203	300.021	270.644	405.395	205.178	268.32	1		8.15758	7.94798	8.12646	8.55256	8.80575	8.63213	8.65048	7.566	7.68417	7.86138	7.59248	8.0176	8.03845
Auxin	6	GH3-like5	6, GH3-like5, comp138260_c0_seq2, AT1G56140	comp138260_c0_seq2	AT1G56140	catabolism	comp138260_c0	XP_002513383.1	Viridiplantae	1e-109	3e-117	ATP binding protein,	Rosquete MR et al. 2011	ORF_m.311134		1498.84	1449.07	1174.69	2198	2115.34	1939.02	1980.39	2756.93	2681.89	2801.1	3268.71	2012.95	1797.79	1934.3	1937.19	1374.2	2058.19	2877.16	1920.56	1		10.5496	10.5009	10.1981	11.102	11.0467	10.9211	10.9516	11.4288	11.389	11.4518	11.6745	10.9751	10.812
Auxin	7	GH3-like5	7, GH3-like5, comp137981_c0_seq8, AT1G56140	comp137981_c0_seq8	AT1G56140	catabolism	comp137981_c0	XP_002323154.1	Viridiplantae	4e-54	NA	predicted protein	Rosquete MR et al. 2011	ORF_m.321219		69.659	112.702	92.9567	100.466	83.0271	86.4758	66.5492	115.171	123.694	171.247	119.104	88.344	89.5158	90.9956	73.2335	91.7727	84.1295	132.304	85.5222	0.999798		6.12224	6.81637	6.53849	6.65056	6.37551	6.43423	6.05635	6.84763	6.95064	7.41993	6.89608	6.46506	6.48407
Auxin	8	ILL1	8, ILL1, comp117261_c1_seq5, AT5G56650	comp117261_c1_seq5	AT5G56650	catabolism	comp117261_c1	XP_002283047.1	Viridiplantae	1e-67	5e-73	IAA-amino acid hydrolase ILR1-like 4	Rosquete MR et al. 2011	ORF_m.90131		332.411	281.756	322.134	383.702	395.715	403.01	341.075	322.489	335.554	335.368	379.312	304.296	271.104	258.347	250.411	312.1	380.875	343.181	271.04	1		8.37683	8.1383	8.33152	8.58384	8.62832	8.65467	8.41395	8.33311	8.3904	8.3896	8.56724	8.24933	8.0827
Auxin	9	ILL6	9, ILL6, comp110409_c0_seq2, AT1G44350	comp110409_c0_seq2	AT1G44350	catabolism	comp110409_c0	XP_002513747.1	Viridiplantae	2e-139	0	IAA-amino acid hydrolase ILR1 precursor,	Rosquete MR et al. 2011	ORF_m.55673		44.5494	23.2034	41.2414	57.9871	60.8827	63.6332	75.9295	89.0559	65.9366	75.3981	70.2843	58.896	57.0689	44.6526	61.4217	36.3314	64.6081	75.1687	55.5098	0.999997		5.47733	4.53627	5.36602	5.85766	5.92796	5.99171	6.24659	6.47664	6.04301	6.23646	6.13513	5.8801	5.83463
Auxin	10	ILR3	10, ILR3, comp108670_c1_seq9, AT5G54680	comp108670_c1_seq9	AT5G54680	catabolism	comp108670_c1	XP_002522828.1	Viridiplantae	2e-11	NA	DNA binding protein,	Rosquete MR et al. 2011	zzzNoHit		68.0391	48.0642	60.8801	92.5327	67.573	102.792	78.2657	144.673	163.487	151.916	154.235	92.2311	79.2595	87.7104	73.2335	58.9945	85.2909	153.578	83.1086	1		6.08829	5.58689	5.9279	6.53189	6.07837	6.68358	6.29031	7.17665	7.35303	7.24713	7.26899	6.52718	6.30851
Auxin	11	ILR3	11, ILR3, comp111697_c0_seq2, AT5G54680	comp111697_c0_seq2	AT5G54680	catabolism	comp111697_c0	XP_002522828.1	Viridiplantae	3e-76	9e-109	DNA binding protein,	Rosquete MR et al. 2011	ORF_m.61100		522.459	561.042	539.751	493.828	541.564	564.492	516.367	408.221	437.873	393.946	479.473	516.302	520.047	511.99	566.071	541.084	529.063	429.878	528.602	1		9.02917	9.13197	9.07615	8.94787	9.08099	9.14081	9.01225	8.67321	8.77437	8.62185	8.9053	9.01207	9.0225
Auxin	12	ILR3	12, ILR3, comp111755_c0_seq7, AT5G54680	comp111755_c0_seq7	AT5G54680	catabolism	comp111755_c0	XP_002518568.1	Viridiplantae	6e-56	4e-86	DNA binding protein,	Rosquete MR et al. 2011	ORF_m.61352		201.574	215.427	210.802	172.715	165.115	203.838	195.08	142.386	176.71	142.492	135.626	168.168	198.186	186.584	155.42	209.268	184.187	149.304	177.089	0.998667		7.65516	7.75106	7.71975	7.43225	7.36733	7.67128	7.60792	7.15367	7.46524	7.15474	7.08349	7.39376	7.63071
Auxin	13	UGT74E2	13, UGT74E2, comp112148_c1_seq7, AT1G05680	comp112148_c1_seq7	AT1G05680	catabolism	comp112148_c1	XP_003531287.1	Viridiplantae	3e-08	4e-08	UDP-glycosyltransferase 74F1-like	Rosquete MR et al. 2011	ORF_m.243467		42.9294	56.3512	76.5911	72.7924	66.5413	47.317	64.248	24.9631	18.5164	14.8054	17.85	37.3008	25.6836	35.0842	44.8851	58.6239	62.7247	19.0337	35.7384	1		5.42389	5.81637	6.2591	6.18572	6.05618	5.56429	6.00558	4.64173	4.21074	3.88805	4.15785	5.22113	4.68277
Auxin	14	ARF16	14, ARF16, comp118163_c0_seq4, AT4G30080	comp118163_c0_seq4	AT4G30080	signaling pos	comp118163_c0	XP_002519531.1	Viridiplantae	1e-88	0	Auxin response factor,	TAIR	ORF_m.96198		68.0391	86.1841	52.37	83.8963	98.4399	88.1075	105.133	85.1015	90.7757	86.2575	84.7874	96.1968	81.6167	82.9262	54.3345	68.8644	93.8942	86.7305	78.7685	0.969993		6.08829	6.42935	5.71067	6.39054	6.62117	6.46119	6.71607	6.41111	6.50423	6.43058	6.40578	6.58792	6.35079
Auxin	15	ARF18	15, ARF18, comp118304_c0_seq4, AT3G61830	comp118304_c0_seq4	AT3G61830	signaling pos	comp118304_c0	XP_002264072.2	Viridiplantae	0	0	auxin response factor 18-like	TAIR	ORF_m.97291		978.75	1087.35	863.928	741.47	757.622	822.287	817.585	672.699	636.026	583.139	712.839	874.114	1039.01	885.078	1001.74	976.674	784.741	651.176	949.987	1		9.9348	10.0866	9.75477	9.53425	9.56533	9.6835	9.67522	9.39382	9.31294	9.1877	9.47743	9.77168	10.021
Auxin	16	ARF19	16, ARF19, comp130728_c0_seq3, AT1G19220	comp130728_c0_seq3	AT1G19220	signaling pos	comp130728_c0	XP_002519813.1	Viridiplantae	0	0	Auxin response factor,	TAIR	ORF_m.209791		464.124	419.335	423.686	763.456	723.861	584.968	673.997	680.239	543.747	672.371	685.841	539.86	462.259	495.979	470.112	435.715	686.571	645.549	492.052	1		8.85837	8.71196	8.72685	9.5764	9.49957	9.19221	9.3966	9.4099	9.08679	9.39311	9.42173	9.07644	8.85256
Auxin	17	ARF3	17, ARF3, comp126375_c0_seq3, AT2G33860	comp126375_c0_seq3	AT2G33860	signaling pos	comp126375_c0	XP_002522498.1	Viridiplantae	0	0	Auxin response factor,	TAIR	ORF_m.161305		611.623	662.955	689.706	623.14	573.024	621.647	591.841	561.693	576.936	700.089	668.537	588.803	462.595	523.089	429.196	654.761	602.413	626.814	500.921	0.967694		9.2565	9.37277	9.42984	9.28341	9.16245	9.27995	9.20907	9.13364	9.17227	9.4514	9.38486	9.20164	8.85361
Auxin	18	ARF4	18, ARF4, comp128534_c0_seq6, AT5G60450	comp128534_c0_seq6	AT5G60450	signaling pos	comp128534_c0	XP_002526369.1	Viridiplantae	0	0	Auxin response factor,	TAIR	ORF_m.184078		404.994	467.383	422.888	434.287	428.65	468.275	450.904	319.017	297.618	383.653	332.456	526.236	462.304	472.121	446.488	431.755	445.529	333.186	476.787	1		8.66176	8.86846	8.72413	8.7625	8.74366	8.87121	8.81668	8.31749	8.21732	8.58366	8.37702	9.03956	8.8527
Auxin	19	ARF6	19, ARF6, comp123400_c0_seq7, AT1G30330	comp123400_c0_seq7	AT1G30330	signaling pos	comp123400_c0	XP_002526195.1	Viridiplantae	5e-26	1e-23	Auxin response factor,	TAIR	ORF_m.97484		15.3898	24.8608	16.3656	55.5196	34.0444	29.3692	24.5311	20.4244	8.12917	10.2994	12.2719	27.4848	34.2448	44.6526	37.7979	18.8721	35.8661	12.7812	36.045	1		3.9439	4.6358	4.0326	5.79493	5.08935	4.87623	4.61654	4.35222	3.02311	3.36449	3.61728	4.78056	5.09781
Auxin	20	ARF6	20, ARF6, comp124603_c0_seq8, AT1G30330	comp124603_c0_seq8	AT1G30330	signaling pos	comp124603_c0	XP_002532983.1	Viridiplantae	0	0	Auxin response factor,	TAIR	ORF_m.146043		3674.93	3675.14	4028.99	2939.02	3140.7	3549.41	3409.68	2693.68	2026.42	2718.17	3121.34	3054.86	2644.47	2760.93	2964.61	3793.02	3259.7	2639.9	2856.22	0.999904		11.8435	11.8436	11.9762	11.5211	11.6169	11.7934	11.7354	11.3954	10.9847	11.4084	11.6079	11.5769	11.3688
Auxin	21	ARF6	21, ARF6, comp122732_c0_seq8, AT1G30330	comp122732_c0_seq8	AT1G30330	signaling pos	comp122732_c0	CBA11997.1	NA	7e-07	2e-05	auxin response factor 6	TAIR	zzzNoHit		124.738	139.221	109.983	109.805	121.172	132.161	102.797	81.6974	108.448	91.7806	92.5967	98.16	133.612	115.714	108.669	124.647	116.484	93.6306	114.039	0.985699		6.96276	7.12123	6.78114	6.77881	6.92092	7.04615	6.68365	6.35222	6.76086	6.52012	6.53289	6.61706	7.0619
Auxin	22	ARF8	22, ARF8, comp118334_c0_seq8, AT5G37020	comp118334_c0_seq8	AT5G37020	signaling pos	comp118334_c0	XP_002526195.1	Viridiplantae	0	0	Auxin response factor,	TAIR	ORF_m.97484		1468.51	1504.36	1566.52	1059.83	1155.95	1114.4	1247.58	1007.96	877.973	1045.59	1092.2	1362.46	1167.8	1170.54	1313.48	1513.13	1144.44	1005.93	1253.57	1		10.5201	10.5549	10.6133	10.0496	10.1749	10.122	10.2849	9.97722	9.77803	10.0301	10.093	10.412	10.1896
Auxin	23	TIR1 (receptor)	23, TIR1 (receptor), comp119910_c0_seq4, AT3G62980	comp119910_c0_seq4	AT3G62980	signaling pos	comp119910_c0	XP_002520681.1	Viridiplantae	0	0	TRANSPORT INHIBITOR RESPONSE 1 protein,	Lau S et al. 2008	ORF_m.108425		422.004	425.948	473.948	587.249	515.824	513.96	575.896	451.605	432.914	561.33	486.68	331.781	305.503	342.868	347.269	440.634	548.232	483.132	331.855	1		8.72111	8.73453	8.88859	9.19783	9.01074	9.00551	9.16966	8.81892	8.75794	9.13271	8.92683	8.37409	8.25504
Auxin	24	TIR1 (receptor)	24, TIR1 (receptor), comp103033_c1_seq1, AT3G62980	comp103033_c1_seq1	AT3G62980	signaling pos	comp103033_c1	XP_002524686.1	Viridiplantae	0	0	TRANSPORT INHIBITOR RESPONSE 1 protein,	Lau S et al. 2008	ORF_m.34490		796.219	757.426	932.84	1320.13	1219.92	1182.92	1053.67	1028.8	955.634	1254.44	1126.75	824.504	694.255	722.415	689.812	828.828	1194.16	1091.4	732.747	1		9.63702	9.56496	9.86549	10.3665	10.2526	10.2081	10.0412	10.0068	9.90031	10.2928	10.1379	9.68738	9.43932
Auxin	25	TIR1 (receptor)	25, TIR1 (receptor), comp138236_c2_seq1, AT3G62980	comp138236_c2_seq1	AT3G62980	signaling pos	comp138236_c2	XP_002526560.1	Viridiplantae	0	0	Cellulose synthase A catalytic subunit 6	Lau S et al. 2008	ORF_m.326183		546.743	510.79	505.724	513.087	551.416	548.224	512.816	437.836	482.313	373.057	429.928	477.057	470.917	421.712	413.415	521.085	531.386	430.783	445.775	0.999876		9.09472	8.99659	8.98221	9.00306	9.107	9.09862	9.0023	8.77425	8.91383	8.54325	8.74795	8.89802	8.87933
Auxin	26	ARF1	26, ARF1, comp121069_c0_seq6, AT1G59750	comp121069_c0_seq6	AT1G59750	signalling neg	comp121069_c0	XP_002527835.1	Viridiplantae	0	0	Auxin response factor,	TAIR	ORF_m.116766		739.982	740.852	718.136	745.233	680.867	724.439	818.847	571.774	514.391	568.971	689.544	653.726	540.656	596.431	588.254	732.99	742.347	586.17	594.767	1		9.53135	9.53304	9.48811	9.54155	9.41123	9.50072	9.67745	9.1593	9.00672	9.15221	9.4295	9.35254	9.07857
Auxin	27	ARF1	27, ARF1, comp128862_c1_seq9, AT1G59750	comp128862_c1_seq9	AT1G59750	signalling neg	comp128862_c1	XP_002331079.1	Viridiplantae	5e-39	2e-22	predicted protein	TAIR	ORF_m.187678		135.268	145.85	163.735	177.663	159.869	148.461	127.351	192.681	197.358	201.933	152.729	159.039	136.5	121.2	134.655	148.284	153.336	186.175	137.848	0.999936		7.07968	7.18834	7.35522	7.473	7.32075	7.21394	6.99267	7.59007	7.62467	7.65773	7.25483	7.31323	7.09275
Auxin	28	ARF2	28, ARF2, comp128179_c0_seq1, AT5G62000	comp128179_c0_seq1	AT5G62000	signalling neg	comp128179_c0	XP_002318767.1	Viridiplantae	0	0	predicted protein	TAIR	ORF_m.180047		1756.3	1697.26	1753.21	1527.25	1622.74	1461.93	1575.73	1718.09	1549.35	1866	1857.08	1519.59	1389.62	1397.26	1370.13	1735.59	1546.91	1747.63	1419.15	0.989035		10.7783	10.729	10.7758	10.5767	10.6642	10.5137	10.6218	10.7466	10.5974	10.8657	10.8588	10.5695	10.4405
Auxin	29	ARF2	29, ARF2, comp125724_c0_seq2, AT5G62000	comp125724_c0_seq2	AT5G62000	signalling neg	comp125724_c0	CBI32272.3	Viridiplantae	9e-150	0	unnamed protein product	TAIR	ORF_m.155594		42.1194	43.0921	52.37	49.3508	39.2026	53.8435	43.2214	37.4447	25.7424	24.4611	37.9312	49.08	39.5755	23.921	33.0732	45.8605	46.4046	31.3948	36.4124	0.979819		5.39641	5.42935	5.71067	5.625	5.29288	5.7507	5.43367	5.22669	4.68607	4.61242	5.24531	5.61706	5.30654
Auxin	30	Aux/IAA16	30, Aux/IAA16, comp124939_c0_seq4, AT3G04730	comp124939_c0_seq4	AT3G04730	signalling neg	comp124939_c0	XP_002302075.1	Viridiplantae	1e-76	8e-93	predicted protein	Shimizu-Mitao Y and Kakimoto T 2029	ORF_m.148930		2604.89	2715.98	2739.56	2447.13	2466.27	2334.29	2378.89	2242.3	2249.59	2240.6	2421.24	2724.47	2760.64	2658.33	2890.29	2686.81	2406.65	2288.43	2758.43	1		11.347	11.4073	11.4197	11.2569	11.2681	11.1888	11.2161	11.1308	11.1354	11.1297	11.2415	11.4118	11.4308
Auxin	31	Aux/IAA19	31, Aux/IAA19, comp95135_c0_seq1, AT3G15540	comp95135_c0_seq1	AT3G15540	signalling neg	comp95135_c0	XP_002517528.1	Viridiplantae	1e-56	1e-81	Auxin-induced protein AUX22,	Shimizu-Mitao Y and Kakimoto T 2032	ORF_m.24246		89.0988	79.5546	83.1373	94.5931	88.2059	70.1597	126.16	77.726	79.8104	54.7156	78.0936	137.424	207.752	177.016	137.018	83.9302	94.7796	72.5864	164.802	1		6.47733	6.31387	6.37742	6.56366	6.4628	6.13257	6.97911	6.28033	6.3185	5.77388	6.28713	7.10249	7.69872
Auxin	32	Aux/IAA27	32, Aux/IAA27, comp108276_c0_seq1, AT4G29080	comp108276_c0_seq1	AT4G29080	signalling neg	comp108276_c0	XP_002516003.1	Viridiplantae	7e-57	2e-108	Auxin-responsive protein IAA27,	Shimizu-Mitao Y and Kakimoto T 2035	ORF_m.47774		361.53	377.884	368.082	218.328	244.759	262.316	259.328	232.219	246.273	241.083	263.164	382.196	350.118	317.799	302.384	369.166	246.183	245.685	338.124	1		8.49797	8.5618	8.52388	7.77035	7.93522	8.03516	8.01864	7.85934	7.94412	7.91339	8.03982	8.57817	8.4517
Auxin	33	Aux/IAA29	33, Aux/IAA29, comp124720_c0_seq4, AT4G32280	comp124720_c0_seq4	AT4G32280	signalling neg	comp124720_c0	XP_002515504.1	Viridiplantae	5e-24	4e-60	ATP binding protein,	Shimizu-Mitao Y and Kakimoto T 2037	ORF_m.147102		25.1097	43.0921	32.7312	23.4416	17.0222	26.1059	31.5399	11.3469	23.561	18.2299	15.6187	39.3032	41.6645	38.2736	28.3485	33.6443	24.5274	17.1891	36.8974	0.999977		4.65017	5.42935	5.0326	4.551	4.08935	4.7063	4.97911	3.50422	4.55833	4.18824	3.9652	5.29658	5.38075
Auxin	34	Aux/IAA4	34, Aux/IAA4, comp127617_c0_seq4, AT5G43700	comp127617_c0_seq4	AT5G43700	signalling neg	comp127617_c0	XP_002314656.1	Viridiplantae	2e-68	7e-91	predicted protein	Shimizu-Mitao Y and Kakimoto T 2017	ORF_m.173442		265.676	273.204	265.817	362.79	367.561	323.061	423.231	214.683	277.236	291.087	225.356	249.326	276.241	267.915	252.774	268.232	369.161	252.09	261.564	1		8.05353	8.09383	8.05429	8.50299	8.52184	8.33566	8.7253	7.74606	8.11497	8.18531	7.81606	7.96189	8.10978
Auxin	35	Aux/IAA7	35, Aux/IAA7, comp91459_c0_seq1, AT3G23050	comp91459_c0_seq1	AT3G23050	signalling neg	comp91459_c0	XP_002302075.1	Viridiplantae	4e-12	1e-09	predicted protein	Shimizu-Mitao Y and Kakimoto T 2020	zzzNoHit		27.5396	23.2034	38.6229	25.9091	10.8323	19.5794	22.1948	12.4816	10.8389	8.36827	8.92499	13.7424	17.6931	22.1509	16.5366	29.7886	19.6289	10.1534	17.5307	0.999991		4.78344	4.53627	5.27138	4.69539	3.43727	4.29127	4.47215	3.64173	3.43815	3.06493	3.15785	3.78056	4.14512
Auxin	36	Aux/IAA9	36, Aux/IAA9, comp112040_c0_seq2, AT5G65670	comp112040_c0_seq2	AT5G65670	signalling neg	comp112040_c0	XP_002528895.1	Viridiplantae	2e-115	0	transcription factor,	Shimizu-Mitao Y and Kakimoto T 2022	ORF_m.62498		2183.69	2451.42	2369.37	1774.26	1773.14	1879.89	1796.04	1715.37	1795.08	1781.76	1743.76	2055.51	2084.72	2135.75	2130.65	2334.83	1805.83	1758.99	2101.66	1		11.0926	11.2594	11.2103	10.793	10.7921	10.8764	10.8106	10.7443	10.8098	10.7991	10.768	11.0053	11.0256
Auxin	37	AMI1 (step 8b)	37, AMI1 (step 8b), comp123317_c0_seq4, AT1G08980	comp123317_c0_seq4	AT1G08980	synthesis	comp123317_c0	XP_002512364.1	Viridiplantae	7e-126	5e-173	amidase,	Mano?Y and Nemoto K. 2013	ORF_m.134554		86.6688	111.045	129.616	138.182	135.146	132.161	126.16	188.358	226.714	225.48	182.962	176.688	139.833	121.949	129.93	109.11	132.912	205.878	142.1	1		6.43744	6.795	7.0181	7.11043	7.07837	7.04615	6.97911	7.55733	7.82473	7.81685	7.5154	7.46506	7.12756
Auxin	38	PAT1 (step 2)	38, PAT1 (step 2), comp109344_c0_seq3, AT5G17990	comp109344_c0_seq3	AT5G17990	synthesis	comp109344_c0	XP_002511378.1	Viridiplantae	2e-167	0	anthranilate phosphoribosyltransferase,	Mano?Y and Nemoto K. 2013	ORF_m.51667		349.899	369.581	324.694	338.065	310.526	322.294	337.582	192.897	196.455	175.077	189.656	255.216	336.74	336.489	392.154	348.058	327.117	188.521	330.15	1		8.45079	8.52975	8.34294	8.40116	8.27857	8.33223	8.3991	7.59169	7.61805	7.45185	7.56724	7.99557	8.39549
Auxin	39	TSA1 (step 5)	39, TSA1 (step 5), comp114237_c0_seq9, AT3G54640	comp114237_c0_seq9	AT3G54640	synthesis	comp114237_c0	XP_002520975.1	Viridiplantae	4e-145	0	trytophan synthase alpha subunit,	Mano?Y and Nemoto K. 2013	ORF_m.73471		437.985	487.272	476.567	407.144	418.473	479.696	431.046	402.252	451.919	394.602	442.891	490.8	514.813	497.557	552.795	467.275	434.09	422.916	513.991	0.999829		8.77474	8.92858	8.89653	8.66939	8.70899	8.90598	8.7517	8.65196	8.81992	8.62426	8.79081	8.93899	9.0079
Auxin	40	TSB2 (step 6)	40, TSB2 (step 6), comp117678_c0_seq3, AT4G27070	comp117678_c0_seq3	AT4G27070	synthesis	comp117678_c0	XP_002319821.1	Viridiplantae	0	0	predicted protein	Mano?Y and Nemoto K. 2013	ORF_m.92743		476.071	469.09	517.5	333.315	357.332	391.589	380.804	316.822	286.373	338.593	389.219	473.131	446.318	443.496	455.3	487.554	365.76	332.751	454.561	1		8.89503	8.87372	9.01542	8.38074	8.48112	8.6132	8.5729	8.30753	8.16175	8.40341	8.60444	8.8861	8.80193
Auxin	41	YUCCA4	41, YUCCA4, comp119852_c0_seq9, AT5G11320	comp119852_c0_seq9	AT5G11320	synthesis	comp119852_c0	XP_002515593.1	Viridiplantae	0	0	monooxygenase,	TAIR	ORF_m.108098		31.5896	24.8608	48.4422	20.9741	40.2343	21.2111	46.7258	32.3386	32.5167	22.53	34.5843	37.3008	64.4943	51.0315	82.683	34.9642	32.2863	30.4924	58.8774	0.963814		4.98138	4.6358	5.59819	4.39054	5.33035	4.40674	5.54615	5.01518	5.02311	4.49377	5.11205	5.22113	6.0111
Auxin	42	ABCB1	42, ABCB1, comp124758_c0_seq1, AT2G36910	comp124758_c0_seq1	AT2G36910	transport pos	comp124758_c0	XP_002519488.1	Viridiplantae	0	0	multidrug resistance protein 1, 2,	Peer et al. 2011	ORF_m.147458		670.671	682.843	689.974	667.469	634.464	711.386	652.176	515.715	410.523	568.398	629.212	808.838	809.889	849.93	826.83	681.163	666.374	530.962	823.872	1		9.38946	9.41541	9.4304	9.38256	9.30939	9.47449	9.34912	9.01043	8.68132	9.15076	9.2974	9.65971	9.66158
Auxin	43	ABCB4	43, ABCB4, comp133535_c0_seq4, AT2G47000	comp133535_c0_seq4	AT2G47000	transport pos	comp133535_c0	XP_002515184.1	Viridiplantae	3e-34	2e-39	multidrug resistance protein 1, 2,	Peer et al. 2011	ORF_m.245948		594.653	548.595	521.736	488.572	538.443	529.836	442.727	411.891	334.032	463.454	425.052	347.486	339.771	395.494	337.819	554.995	499.895	408.607	355.143	1		9.21591	9.0996	9.02718	8.93243	9.07265	9.0494	8.79027	8.68612	8.38384	8.85628	8.7315	8.44081	8.40842
Auxin	44	LAX3	44, LAX3, comp125373_c0_seq9, AT1G77690	comp125373_c0_seq9	AT1G77690	transport pos	comp125373_c0	NP_001234682.1	Viridiplantae	2e-163	5e-173	LAX3 protein	Peer et al. 2011	ORF_m.152237		201.712	192.257	240.555	344.32	309.979	357.325	363.293	269.488	271.528	277.363	281.126	345.366	368.131	322.487	347.269	211.508	343.729	274.876	345.813	1		7.65615	7.58689	7.91022	8.42761	8.27603	8.48109	8.50499	8.07408	8.08496	8.11563	8.13507	8.43198	8.52408
Auxin	45	LAX3	45, LAX3, comp137087_c1_seq16, AT1G77690	comp137087_c1_seq16	AT1G77690	transport pos	comp137087_c1	XP_003526613.1	Viridiplantae	2e-14	3e-11	auxin transporter-like protein 3-like	Peer et al. 2011	zzzNoHit		276.992	238.664	273.81	379.211	294.123	288.421	289.7	484.29	466.262	478.864	430.352	310.087	306.999	337.861	233.993	263.155	312.864	464.942	297.235	1		8.1137	7.89884	8.09703	8.56686	8.20028	8.17203	8.17842	8.91973	8.865	8.90347	8.74937	8.27653	8.26209
Auxin	46	NRT1.1	46, NRT1.1, comp125269_c0_seq1, AT1G12110	comp125269_c0_seq1	AT1G12110	transport pos	comp125269_c0	XP_002529778.1	Viridiplantae	0	0	oligopeptide transporter,	Peer et al. 2011	ORF_m.151366		48.6155	51.379	28.8035	72.7924	72.2154	53.8435	72.425	75.468	77.8639	72.7396	95.9436	72.5598	58.7983	60.5999	66.1464	42.9327	67.8191	80.5038	64.5261	1		5.60335	5.68311	4.84817	6.18572	6.17423	5.7507	6.17842	6.23779	6.28288	6.18467	6.58411	6.1811	5.8777
Auxin	47	PIN1	47, PIN1, comp128331_c0_seq1, AT1G73590	comp128331_c0_seq1	AT1G73590	transport pos	comp128331_c0	XP_002317874.1	Viridiplantae	0	0	auxin efflux carrier component	Peer et al. 2011	ORF_m.181723		86.6688	86.1841	93.6113	75.2352	67.0623	79.9494	109.806	78.2934	82.2221	72.7396	72.5155	141.35	170.082	140.337	146.467	88.8214	83.0131	76.4426	149.559	1		6.43744	6.42935	6.54861	6.23334	6.06743	6.32101	6.77881	6.29082	6.36145	6.18467	6.18022	7.14313	7.41009
Auxin	48	PIN1	48, PIN1, comp126406_c0_seq1, AT1G73590	comp126406_c0_seq1	AT1G73590	transport pos	comp126406_c0	XP_002517316.1	Viridiplantae	0	0	Auxin efflux carrier component,	Peer et al. 2011	ORF_m.161571		81.8089	86.1841	95.5752	74.0261	84.5952	99.5288	94.6198	99.2794	113.321	98.7198	114.909	155.093	147.23	141.931	153.554	87.8561	88.1925	106.557	149.452	0.983493		6.35419	6.42935	6.57856	6.20996	6.4025	6.63704	6.56407	6.63342	6.82427	6.62527	6.84435	7.27699	7.20192
Auxin	49	PIN5	49, PIN5, comp106462_c0_seq2, AT5G16530	comp106462_c0_seq2	AT5G16530	transport pos	comp106462_c0	XP_002512623.1	Viridiplantae	3e-33	5e-33	conserved hypothetical protein	Peer et al. 2011	zzzNoHit		20.2497	21.546	26.8396	0	0.515824	1.63162	0	13.6162	17.6132	8.36827	8.92499	9.816	12.5564	15.9473	18.899	22.8785	0.536861	12.1307	14.3047	1		4.33983	4.42935	4.74629	#NUM!	-0.955049	0.706305	#NUM!	3.76726	4.13859	3.06493	3.15785	3.29513	3.65035
Auxin	50	PIN8	50, PIN8, comp101006_c1_seq9, AT5G15100	comp101006_c1_seq9	AT5G15100	transport pos	comp101006_c1	XP_002530487.1	Viridiplantae	3e-13	2e-10	hypothetical protein RCOM_0566910	Peer et al. 2011	ORF_m.30810		120.34	82.8693	86.345	85.1301	95.9433	115.845	82.9383	138.432	123.744	130.674	147.262	88.344	95.1662	89.3052	80.3206	96.5181	94.9642	135.028	88.284	1		6.91097	6.37277	6.43204	6.4116	6.58411	6.85605	6.37397	7.11303	6.95122	7.02983	7.20224	6.46506	6.57238
Brassinosteroids	1	BAS1	1, BAS1 , comp121467_c0_seq1, AT2G26710	comp121467_c0_seq1	AT2G26710	catabolism	comp121467_c0	XP_002524439.1	Viridiplantae	0	0	cytochrome P450,	Zhao and Li 20011	ORF_m.119920		21.8697	19.8886	17.0202	33.3118	42.2976	13.053	38.6539	38.5794	34.3232	34.2262	44.6249	35.3376	22.2591	23.921	21.2613	19.5929	31.8291	37.9384	25.6948	0.99838		4.45086	4.31387	4.08918	5.05796	5.4025	3.7063	5.27254	5.26976	5.10111	5.09703	5.47978	5.14313	4.47632
Brassinosteroids	2	BEN1	2, BEN1, comp128715_c0_seq8, AT2G45400	comp128715_c0_seq8	AT2G45400	catabolism	comp128715_c0	XP_002301290.1	Viridiplantae	1e-90	7e-169	predicted protein	Zhao and Li 20011	ORF_m.186367		217.984	200.544	285.41	239.351	245.605	264.322	203.257	283.677	363.582	379.166	283.279	208.099	207.666	205.721	193.714	234.646	238.134	327.426	203.8	0.999943		7.76808	7.64777	8.15689	7.90299	7.94019	8.04615	7.66716	8.14811	8.50614	8.56669	8.14608	7.70113	7.69812
Brassinosteroids	3	BEN1	3, BEN1, comp131373_c1_seq7, AT2G45400	comp131373_c1_seq7	AT2G45400	catabolism	comp131373_c1	XP_002526355.1	Viridiplantae	4e-78	2e-156	cinnamoyl-CoA reductase,	Zhao and Li 20011	ORF_m.217280		42.9294	53.0364	67.878	62.9222	84.817	86.5248	68.9206	60.7057	67.7431	92.6947	51.3187	41.2272	41.0937	38.2736	49.6098	54.6146	75.7961	68.1155	42.5511	0.983823		5.42389	5.72891	6.08487	5.9755	6.40628	6.43504	6.10686	5.92376	6.082	6.53441	5.68141	5.36552	5.36085
Brassinosteroids	4	UGT73C6	4, UGT73C6, comp126716_c0_seq6, AT2G36790	comp126716_c0_seq6	AT2G36790	catabolism	comp126716_c0	XP_002519439.1	Viridiplantae	2e-36	1e-36	UDP-glucosyltransferase,	Zhao and Li 20011	ORF_m.302125		40.4994	48.0642	61.5936	69.0911	87.6901	66.8964	64.248	83.3995	79.4852	78.533	63.5905	58.896	54.7916	46.2473	33.0732	50.0524	71.9814	76.2521	48.252	0.999957		5.33983	5.58689	5.94471	6.11043	6.45434	6.06386	6.00558	6.38197	6.31261	6.29523	5.99074	5.8801	5.77588
Brassinosteroids	5	14-3-3	5, 14-3-3, comp127656_c0_seq1, AT1G22300	comp127656_c0_seq1	AT1G22300	signaling neg	comp127656_c0	XP_002513928.1	Viridiplantae	1e-136	1e-158	14-3-3 protein,	Gampala SS et al. 2007	ORF_m.167323		669.156	648.038	736.093	798.248	757.839	755.456	788.498	643.969	679.91	618.183	751.919	760.19	848.916	854.762	850.454	684.429	775.01	673.495	828.58	1		9.3862	9.33994	9.52374	9.64069	9.56575	9.5612	9.62296	9.33085	9.4092	9.27189	9.55443	9.57022	9.72948
Brassinosteroids	6	BAK1	6, BAK1, comp124984_c1_seq2, AT4G33430	comp124984_c1_seq2	AT4G33430	signaling pos	comp124984_c1	XP_002520361.1	Viridiplantae	0	0	BRASSINOSTEROID INSENSITIVE 1-associated receptor kinase 1 precursor,	Li et al. 2002;	ORF_m.149267		368.545	328.163	344.987	426.008	474.068	417.678	439.223	382.389	340.147	355.33	360.346	290.553	303.078	336.489	354.356	347.232	439.244	359.553	321.119	1		8.5257	8.35827	8.4304	8.73474	8.88895	8.70625	8.77881	8.5789	8.41002	8.47301	8.49324	8.18266	8.24354
Brassinosteroids	7	BRI1	7, BRI1, comp131192_c0_seq3, AT4G39400	comp131192_c0_seq3	AT4G39400	signaling pos	comp131192_c0	XP_002533171.1	Viridiplantae	0	0	serine\/threonine-protein kinase bri1,	She et al. 2011	ORF_m.215110		918.406	914.878	922.373	993.085	1124.66	975.709	1024.25	1142.23	1006.06	1223.81	1197.23	1095.6	921.447	965.102	857.541	918.552	1029.43	1142.33	959.923	0.969073		9.84299	9.83743	9.84921	9.95577	10.1353	9.93031	10.0004	10.1576	9.9745	10.2572	10.2255	10.0975	9.84776
Brassinosteroids	8	BSK1	8, BSK1, comp106385_c0_seq1, AT4G35230	comp106385_c0_seq1	AT4G35230	signaling pos	comp106385_c0	XP_002510650.1	Viridiplantae	0	0	receptor protein kinase,	Tang W et al. 2008	ORF_m.42065		752.472	787.259	854.259	653.898	712.379	761.966	747.601	889.589	928.505	899.904	952.742	749.942	694.13	676.168	706.349	797.996	718.961	917.685	706.647	1		9.55549	9.62069	9.73853	9.35292	9.4765	9.57358	9.54613	9.79699	9.85877	9.81363	9.89594	9.55064	9.43906
Brassinosteroids	9	BSK1	9, BSK1, comp130965_c0_seq7, AT4G35230	comp130965_c0_seq7	AT4G35230	signaling pos	comp130965_c0	XP_002306223.1	Viridiplantae	0	0	predicted protein	Tang W et al. 2008	ORF_m.212385		727.37	798.827	698.55	614.047	640.845	588.786	606.268	515.46	514.924	546.512	602.437	744.053	650.65	668.194	635.478	741.582	612.486	544.833	674.594	1		9.50655	9.64174	9.44822	9.2622	9.32383	9.2016	9.24381	9.00972	9.00822	9.09411	9.23467	9.53926	9.34574
Brassinosteroids	10	CYP51	10, CYP51, comp136460_c0_seq7, AT1G11680	comp136460_c0_seq7	AT1G11680	sterol synthesis	comp136460_c0	XP_002303744.1	Viridiplantae	0	0	cytochrome P450 probable obtusifoliol 14-alpha-demethylase	Fujioka S and Yokota T 2003	ORF_m.293641		1104.01	1054.1	1241.17	1046.24	974.392	1070.34	1128.43	847.01	770.442	906.991	909.233	1107.24	1014.22	1129.07	1278.04	1133.09	1054.85	858.419	1132.14	1		10.1085	10.0418	10.2775	10.031	9.92836	10.0639	10.1401	9.72623	9.58954	9.82495	9.82851	10.1128	9.98615
Brassinosteroids	11	DWF1	11, DWF1, comp115858_c0_seq4, AT3G19820	comp115858_c0_seq4	AT3G19820	sterol synthesis	comp115858_c0	XP_002520604.1	Viridiplantae	0	0	Cell elongation protein diminuto,	Fujioka S and Yokota T 2003	ORF_m.81909		992.236	1015.98	1079.84	898.184	915.603	872.656	892.51	734.279	714.364	721.602	827.792	1142.66	1136.36	1117.91	1315.84	1029.35	894.738	749.509	1178.19	1		9.95454	9.98865	10.0766	9.81087	9.83858	9.76927	9.80172	9.52018	9.48052	9.49506	9.69313	10.1582	10.1502
Brassinosteroids	12	DWF5	12, DWF5, comp106845_c0_seq2, AT1G50430	comp106845_c0_seq2	AT1G50430	sterol synthesis	comp106845_c0	XP_002513320.1	Viridiplantae	9e-136	3e-139	7-dehydrocholesterol reductase,	Fujioka S and Yokota T 2003	ORF_m.43297		320.756	357.548	335.22	308.442	375.133	354.061	331.637	292.749	296.715	257.485	270.65	355.81	366.99	357.221	396.973	337.841	342.318	279.4	369.248	1		8.32533	8.48199	8.38897	8.26886	8.55126	8.46786	8.37346	8.19352	8.21293	8.00835	8.08029	8.47496	8.5196
Brassinosteroids	13	DWF7	13, DWF7, comp119504_c0_seq1, AT3G02580	comp119504_c0_seq1	AT3G02580	sterol synthesis	comp119504_c0	XP_002516756.1	Viridiplantae	5e-158	0	sterol desaturase,	Fujioka S and Yokota T 2003	ORF_m.105745		66.4191	79.5546	56.2846	87.5976	76.0841	68.528	75.9295	48.2185	45.3788	49.5659	37.9312	66.7488	94.7438	84.5209	85.0454	67.4194	77.0348	45.2736	82.7647	0.984794		6.05353	6.31387	5.81467	6.45282	6.24952	6.09862	6.24659	5.59152	5.50395	5.63128	5.24531	6.06067	6.56596
Brassinosteroids	14	SMT1	14, SMT1, comp129604_c0_seq6, AT5G13710	comp129604_c0_seq6	AT5G13710	sterol synthesis	comp129604_c0	AAB62812.1	Viridiplantae	0	0	S-adenosyl-methionine-sterol-C- methyltransferase	Fujioka S and Yokota T 2003	ORF_m.196100		444.66	480.642	568.784	519.417	481.77	513.96	504.627	364.234	392.011	452.865	297.972	518.285	545.119	559.752	569.331	498.029	504.943	376.771	548.122	0.999999		8.79656	8.90882	9.15174	9.02075	8.9122	9.00551	8.97907	8.50872	8.61475	8.82294	8.21903	9.0176	9.09043
Brassinosteroids	15	SMT2	15, SMT2, comp114037_c0_seq1, AT1G20330	comp114037_c0_seq1	AT1G20330	sterol synthesis	comp114037_c0	XP_002510600.1	Viridiplantae	0	0	s-adenosyl-l-methionine:delta24-sterol-C-methyltransferase, putative	Fujioka S and Yokota T 2003	ORF_m.72558		201.687	198.886	217.925	160.39	172.801	208.847	211.434	120.595	121.396	136.486	139.62	190.43	220.879	224.858	243.324	206.166	188.368	129.524	219.873	1		7.65598	7.6358	7.76768	7.32544	7.43297	7.7063	7.72407	6.91402	6.92357	7.09261	7.12536	7.57312	7.78711
Brassinosteroids	16	SMT2	16, SMT2, comp119597_c1_seq1, AT1G20330	comp119597_c1_seq1	AT1G20330	sterol synthesis	comp119597_c1	XP_002510600.1	Viridiplantae	0	0	s-adenosyl-l-methionine:delta24-sterol-C-methyltransferase, putative	Fujioka S and Yokota T 2003	ORF_m.106401		1057.89	1055.76	1046.23	640.326	704.1	742.077	832.888	631.453	576.44	548.443	688.34	989.452	917.223	964.815	1067.79	1053.29	729.848	611.169	984.82	1		10.047	10.0441	10.031	9.32266	9.45964	9.53543	9.70198	9.30253	9.17103	9.0992	9.42698	9.95049	9.84113
Brassinosteroids	17	CPD	17, CPD, comp114890_c0_seq2, AT5G05690	comp114890_c0_seq2	AT5G05690	synthesis 28BRs	comp114890_c0	ACR20477.1	Viridiplantae	0	0	steroid 23-alpha-hydroxylase	Fujioka S and Yokota T 2003	ORF_m.76864		147.418	124.304	157.765	244.286	257.391	248.023	272.178	308.084	286.779	294.82	343.266	259.142	219.737	189.773	214.976	143.162	255.469	308.238	220.907	1		7.20377	6.95773	7.30163	7.93243	8.00782	7.95433	8.08841	8.26718	8.1638	8.20369	8.42318	8.0176	7.77964
Brassinosteroids	18	CYP90C1	18, CYP90C1, comp129984_c0_seq4, AT4G36380	comp129984_c0_seq4	AT4G36380	synthesis 28BRs	comp129984_c0	XP_002310278.1	Viridiplantae	0	0	predicted protein	Ohnishi T. et al. 2006	ORF_m.200940		392.845	478.305	462.82	287.468	293.504	317.138	350.479	247.362	195.994	227.874	264.347	349.449	294.984	352.436	340.181	444.657	312.147	233.894	334.263	1		8.61781	8.90179	8.85431	8.16726	8.19724	8.30897	8.45318	7.95048	7.61467	7.83209	8.04629	8.44894	8.20449
Brassinosteroids	19	DET2	19, DET2, comp138280_c2_seq3, AT2G38050	comp138280_c2_seq3	AT2G38050	synthesis 28BRs	comp138280_c2	XP_002522608.1	Viridiplantae	5e-124	1e-179	conserved hypothetical protein	Fujioka S and Yokota T 2003	ORF_m.327190		147.361	164.081	104.164	99.9353	108.999	94.6339	86.4428	146.897	125.528	119.698	107.1	84.4176	87.3241	76.5473	75.5959	138.535	97.5027	124.806	80.9712	0.962302		7.20321	7.35827	6.70271	6.64292	6.76817	6.56429	6.43367	7.19866	6.97186	6.90326	6.74281	6.39947	6.44831
Cytokinin	1	CKX1	1, CKX1, comp131032_c1_seq3, AT2G41510	comp131032_c1_seq3	AT2G41510	catabolism	comp131032_c1	XP_002513118.1	Viridiplantae	0	0	Cytokinin dehydrogenase,	Hirose N. et al. 2008	ORF_m.213233		27.5396	18.2313	17.6749	33.6202	28.3703	37.5273	39.7169	55.6734	52.8396	54.0912	72.5155	54.9696	66.8458	82.9262	56.6969	21.1486	34.8087	58.7799	65.3596	1		4.78344	4.18834	4.14363	5.07126	4.82631	5.22987	5.31168	5.79892	5.72355	5.75732	6.18022	5.78056	6.06276
Cytokinin	2	CKX7	2, CKX7, comp115033_c0_seq2, AT5G21482	comp115033_c0_seq2	AT5G21482	catabolism	comp115033_c0	XP_002516133.1	Viridiplantae	0	0	gulonolactone oxidase,	Hirose N. et al. 2008	ORF_m.116296		58.3192	61.3233	61.6722	75.2599	73.247	68.528	74.7847	133.893	121.938	101.063	127.181	84.4176	96.4561	73.3578	101.582	60.4382	72.9549	121.019	88.9534	1		5.8659	5.93836	5.94655	6.23381	6.1947	6.09862	6.22467	7.06494	6.93	6.65911	6.99074	6.39947	6.5918
Cytokinin	3	ARR17	3, ARR17, comp99851_c0_seq1, AT3G56380	comp99851_c0_seq1	AT3G56380	signaling neg	comp99851_c0	XP_002523465.1	Viridiplantae	1e-39	2e-77	receptor histidine kinase,	Hwang I. et al. 2012	ORF_m.29060		153.898	165.739	166.923	144.351	152.168	124.003	150.691	120.277	125.099	131.317	113.794	200.246	199.19	207.316	205.479	162.186	142.803	122.622	203.058	0.99552		7.26583	7.37277	7.38304	7.17344	7.24952	6.95423	7.23545	6.91021	6.96693	7.03691	6.83028	7.64563	7.638
Cytokinin	4	ARR3	4, ARR3, comp104378_c0_seq9, AT1G59940	comp104378_c0_seq9	AT1G59940	signaling neg	comp104378_c0	XP_002511471.1	Viridiplantae	7e-09	4e-08	two-component sensor protein histidine protein kinase, putative	Hwang I. et al. 2012	ORF_m.28691		64.7991	69.6103	70.0448	51.8183	60.3514	81.581	74.7496	115.018	64.1301	27.6797	93.0876	127.608	141.545	169.042	170.114	68.1514	67.1251	74.9787	152.077	0.999853		6.0179	6.12123	6.13021	5.69539	5.91532	6.35016	6.22399	6.84571	6.00293	4.79075	6.54052	6.99557	7.14512
Cytokinin	5	ARR4	5, ARR4, comp103349_c0_seq2, AT1G10470	comp103349_c0_seq2	AT1G10470	signaling neg	comp103349_c0	XP_002520201.1	Viridiplantae	4e-66	2e-83	two-component sensor protein histidine protein kinase, putative	Hwang I. et al. 2012	ORF_m.35108		80.1889	77.8972	88.3743	59.2209	62.9306	52.1466	77.0976	146.953	122.859	93.2869	148.378	190.43	204.344	183.395	205.526	82.1535	62.8489	127.869	195.924	1		6.32533	6.2835	6.46556	5.88803	5.97569	5.7045	6.26861	7.19921	6.94086	6.5436	7.21313	7.57312	7.67486
Cytokinin	6	ARR9	6, ARR9, comp103904_c0_seq3, AT3G57040	comp103904_c0_seq3	AT3G57040	signaling neg	comp103904_c0	CBX43985.1	Viridiplantae	1e-33	5e-45	A-type response regulator 3	Hwang I. et al. 2012	ORF_m.36168		6.47991	3.31477	10.474	8.63638	6.18989	11.4213	7.00887	8.51015	6.07881	1.93114	4.46249	27.4848	34.2448	45.0034	45.0504	6.75623	8.31412	5.24565	37.9458	1		2.69597	1.72891	3.38874	3.11043	2.62991	3.51366	2.80918	3.08918	2.60379	0.949452	2.15785	4.78056	5.09781
Cytokinin	7	ARR9	7, ARR9, comp74955_c0_seq1, AT3G57040	comp74955_c0_seq1	AT3G57040	signaling neg	comp74955_c0	XP_002532588.1	Viridiplantae	3e-34	1e-42	two-component system sensor histidine kinase\/response regulator,	Hwang I. et al. 2012	ORF_m.53149		8.09989	4.97216	9.16474	4.93508	10.8323	11.4213	4.67258	9.07749	11.7421	4.50599	4.46249	11.7792	25.1128	23.921	18.899	7.41226	7.96533	7.44703	19.928	0.999982		3.0179	2.31387	3.19609	2.30307	3.43727	3.51366	2.22422	3.18229	3.55362	2.17184	2.15785	3.55817	4.65035
Cytokinin	8	AHK3	8, AHK3, comp126719_c0_seq2, AT1G27320	comp126719_c0_seq2	AT1G27320	signaling pos	comp126719_c0	XP_002514901.1	Viridiplantae	2e-27	3e-30	histidine kinase 1, 2, 3 plant,	Hirose N. et al. 2008	ORF_m.212134		414.528	412.689	381.319	624.213	608.987	605.331	566.574	592.176	519.856	686.526	567.841	443.86	436.472	385.926	347.269	402.845	601.276	591.6	403.382	1		8.69533	8.68891	8.57485	9.28589	9.25027	9.24158	9.14612	9.20988	9.02197	9.42317	9.14934	8.79396	8.76975
Cytokinin	9	AHK4	9, AHK4, comp132821_c0_seq2, AT2G01830	comp132821_c0_seq2	AT2G01830	signaling pos	comp132821_c0	XP_002527541.1	Viridiplantae	0	0	histidine kinase 1, 2, 3 plant,	Hirose N. et al. 2008	ORF_m.236124		428.322	409.375	453.269	267.728	351.581	342.64	375.407	293.385	248.179	270.359	304.565	500.321	467.801	456.094	484.286	430.322	334.339	279.122	477.126	1		8.74255	8.67728	8.82422	8.06462	8.45771	8.42055	8.55231	8.19665	7.95524	8.07873	8.25061	8.96671	8.86975
Cytokinin	10	AHP1	10, AHP1, comp99086_c0_seq3, AT3G21510	comp99086_c0_seq3	AT3G21510	signaling pos	comp99086_c0	XP_002512314.1	Viridiplantae	5e-47	NA	Histidine-containing phosphotransfer protein,	Hwang I. et al. 2012	ORF_m.28109		23.4897	21.546	37.3136	98.7015	81.8149	50.5802	64.248	113.486	175.54	151.273	112.678	70.6752	71.3432	81.3315	66.1464	27.4498	73.8362	138.244	72.3741	1		4.55396	4.42935	5.22163	6.625	6.35429	5.6605	6.00558	6.82637	7.45566	7.24101	6.81606	6.14313	6.1567
Cytokinin	11	AHP1	11, AHP1, comp106260_c0_seq1, AT3G21510	comp106260_c0_seq1	AT3G21510	signaling pos	comp106260_c0	XP_002516834.1	Viridiplantae	2e-65	2e-78	Histidine-containing phosphotransfer protein,	Hwang I. et al. 2012	ORF_m.41773		519.316	463.936	578.669	636.674	535.895	478.081	503.471	583.235	644.648	616.246	669.129	480.984	441.301	421.01	463.426	520.64	538.53	628.314	451.68	0.999983		9.02047	8.85778	9.17659	9.31441	9.06581	8.90111	8.97576	9.18793	9.33237	9.26736	9.38614	8.90984	8.78562
Cytokinin	12	AHP5	12, AHP5, comp111155_c0_seq7, AT1G03430	comp111155_c0_seq7	AT1G03430	signaling pos	comp111155_c0	XP_002524774.1	Viridiplantae	1e-57	5e-86	Histidine-containing phosphotransfer protein,	Hwang I. et al. 2012	ORF_m.82199		99.6286	97.7858	96.8844	113.507	137.209	140.336	122.655	157.926	171.078	148.891	121.123	111.313	114.149	102.063	134.655	98.0996	128.427	149.755	115.545	1		6.63849	6.61155	6.59819	6.82663	7.10023	7.13274	6.93847	7.3031	7.41851	7.21811	6.92033	6.79848	6.83478
Cytokinin	13	ARR1	13, ARR1, comp116025_c0_seq4, AT3G16857	comp116025_c0_seq4	AT3G16857	signaling pos	comp116025_c0	XP_002314325.1	Viridiplantae	1e-09	1e-06	type-b response regulator	Hwang I. et al. 2012	zzzNoHit		354.775	371.255	297.965	214.997	227.979	169.688	176.39	149.779	174.389	140.973	128.297	117.792	206.319	176.218	167.728	341.332	197.263	148.359	167.014	1		8.47076	8.53627	8.219	7.74817	7.83276	7.40674	7.46262	7.22669	7.44616	7.13928	7.00334	6.8801	7.68873
Cytokinin	14	ARR12	14, ARR12, comp135175_c0_seq3, AT2G25180	comp135175_c0_seq3	AT2G25180	signaling pos	comp135175_c0	XP_002515447.1	Viridiplantae	4e-110	0	two-component system sensor histidine kinase\/response regulator,	Hwang I. et al. 2012	ORF_m.271531		255.147	265.182	269.051	389.846	346.587	329.701	367.055	339.271	377.496	395.169	392.699	324.105	286.497	308.007	370.892	263.126	358.297	376.159	322.375	1		7.99518	8.05084	8.07173	8.60676	8.43708	8.36502	8.51985	8.4063	8.56032	8.62633	8.61728	8.34032	8.16238
Cytokinin	15	ARR2	15, ARR2, comp129163_c0_seq5, AT4G16110	comp129163_c0_seq5	AT4G16110	signaling pos	comp129163_c0	XP_002519174.1	Viridiplantae	3e-55	2e-174	sensor histidine kinase,	Hwang I. et al. 2012	ORF_m.191128		423.624	424.291	459.841	508.424	519.43	445.514	525.794	506.655	458.838	455.755	517.649	465.278	396.72	445.091	425.227	435.919	499.79	484.724	433.079	0.989641		8.72664	8.72891	8.84499	8.98989	9.02079	8.79933	9.03835	8.98486	8.84184	8.83212	9.01583	8.86195	8.63198
Cytokinin	16	CRF2	16, CRF2, comp120412_c0_seq4, AT4G23750	comp120412_c0_seq4	AT4G23750	signaling pos	comp120412_c0	XP_002509918.1	Viridiplantae	1e-49	4e-86	DNA binding protein,	Cutcliffe JW et al. 2011	ORF_m.111887		89.0988	107.73	95.1104	124.586	140.232	133.793	142.514	156.019	148.104	112.624	170.69	174.725	148.508	138.917	165.366	97.3131	135.281	146.86	156.879	0.999997		6.47733	6.75128	6.57153	6.961	7.13167	7.06386	7.15496	7.28558	7.21047	6.81537	7.41524	7.44894	7.2144
Cytokinin	17	CRF5	17, CRF5, comp101841_c0_seq2, AT2G46310	comp101841_c0_seq2	AT2G46310	signaling pos	comp101841_c0	XP_002301396.1	Viridiplantae	3e-25	NA	AP2\/ERF domain-containing transcription factor	Cutcliffe JW et al. 2011	ORF_m.41486		28.3496	21.546	32.0766	24.6754	29.9178	17.9478	33.8762	23.8284	14.0544	13.518	23.4281	49.0603	36.5277	36.663	61.4217	27.3241	26.6043	18.7072	45.9182	0.999969		4.82526	4.42935	5.00345	4.625	4.90293	4.16574	5.0822	4.57461	3.81295	3.75681	4.55017	5.61649	5.19092
Cytokinin	18	IPT3	18, IPT3, comp137581_c0_seq9, AT3G63110	comp137581_c0_seq9	AT3G63110	synthesis	comp137581_c0	XP_002533064.1	Viridiplantae	1e-09	2e-10	ATP binding protein,	Hirose N. et al. 2008	ORF_m.313888		45.3594	48.0642	53.5352	68.2891	73.5514	48.9486	49.0621	79.5188	75.8723	72.1731	62.4526	47.1168	49.6606	43.0578	25.9861	48.9863	59.9628	72.5042	41.4553	0.999954		5.50333	5.58689	5.74242	6.09358	6.20068	5.6132	5.61654	6.31322	6.2455	6.17339	5.96469	5.55817	5.63403
Cytokinin	19	IPT5	19, IPT5, comp136680_c0_seq9, AT5G19040	comp136680_c0_seq9	AT5G19040	synthesis	comp136680_c0	XP_002517150.1	Viridiplantae	5e-81	NA	ATP binding protein,	Hirose N. et al. 2008	ORF_m.297755		48.5993	43.0921	89.6116	116.061	160.524	104.619	94.5731	141.893	114.992	184.63	120.811	70.3807	61.1098	65.3841	25.9861	60.4343	118.944	140.581	55.7152	0.999917		5.60286	5.42935	6.48561	6.85873	7.32665	6.70901	6.56336	7.14866	6.84539	7.52849	6.91661	6.13711	5.93333
Cytokinin	20	LOG5	20, LOG5, comp111122_c0_seq9, AT4G35190	comp111122_c0_seq9	AT4G35190	synthesis	comp111122_c0	XP_002510643.1	Viridiplantae	2e-27	8e-38	carboxy-lyase,	Kuroha T et al. 2009	ORF_m.58622		89.0988	86.1841	83.792	117.208	107.291	140.319	122.398	178.713	218.431	196.976	187.425	113.866	105.588	111.631	66.1464	86.3583	121.804	195.386	99.3078	1		6.47733	6.42935	6.38874	6.87293	6.74539	7.13257	6.93544	7.4815	7.77103	7.62188	7.55017	6.83119	6.7223
Ethylene	1	CTR1	1, CTR1, comp131284_c0_seq2, AT5G03730	comp131284_c0_seq2	AT5G03730	signaling neg	comp131284_c0	XP_002528586.1	Viridiplantae	0	0	map3k delta-1 protein kinase,	Camehl I et al. 2011	ORF_m.216175		447.114	483.758	556.431	571.001	576.949	499.276	515.012	381.828	337.812	382.359	392.711	361.229	405.823	376.357	439.401	495.768	540.559	373.677	395.703	1		8.8045	8.91814	9.12006	9.15735	9.1723	8.96369	9.00846	8.57678	8.40008	8.57878	8.61732	8.49677	8.66471
Ethylene	2	RAN1	2, RAN1, comp130922_c0_seq1, AT5G44790	comp130922_c0_seq1	AT5G44790	signaling neg	comp130922_c0	XP_002303349.1	Viridiplantae	0	0	heavy metal ATPase	Camehl I et al. 2012	ORF_m.211864		993.468	809.998	815.518	1075.82	943.989	843.515	932.145	1208.73	997.571	1243.32	1373.72	892.294	803.548	872.065	829.192	872.995	948.868	1205.84	849.275	0.998206		9.95633	9.66177	9.67157	10.0712	9.88263	9.72027	9.86441	10.2393	9.96228	10.28	10.4239	9.80137	9.65024
Ethylene	3	EIN4	3, EIN4, comp132262_c0_seq2, AT3G04580	comp132262_c0_seq2	AT3G04580	signaling neg when ethylene is absent	comp132262_c0	XP_002521957.1	Viridiplantae	0	0	ethylene receptor,	Camehl I et al. 2020	ORF_m.228495		383.862	401.121	459.128	359.027	321.477	339.377	310.727	410.189	406.07	466.673	383.774	320.001	321.901	354.031	326.007	414.703	332.652	416.677	330.485	1		8.58444	8.64789	8.84275	8.48795	8.32857	8.40674	8.2795	8.68015	8.66559	8.86627	8.58411	8.32193	8.33047
Ethylene	4	ERS1	4, ERS1, comp119030_c0_seq2, AT2G40940	comp119030_c0_seq2	AT2G40940	signaling neg when ethylene is absent	comp119030_c0	XP_002523129.1	Viridiplantae	0	0	ethylene receptor,	Camehl I et al. 2022	ORF_m.102725		1248.58	1220.14	1834.2	2476.17	2610.55	2127.63	1978.91	2449.27	2825.57	3398.03	2144.24	1610.27	1465.88	1526.16	1419.79	1434.31	2298.32	2704.28	1505.53	0.99999		10.2861	10.2528	10.8409	11.2739	11.3501	11.055	10.9505	11.2581	11.4643	11.7305	11.0663	10.6531	10.5176
Ethylene	5	ETR2	5, ETR2, comp133343_c0_seq4, AT3G23150	comp133343_c0_seq4	AT3G23150	signaling neg when ethylene is absent	comp133343_c0	XP_002529316.1	Viridiplantae	0	0	ethylene receptor,	Camehl I et al. 2017	ORF_m.243255		1027.07	1001.18	1195.98	596.663	569.114	572.829	505.655	543.543	468.06	606.101	524.254	443.683	375.477	465.663	472.474	1074.74	561.065	535.489	439.324	1		10.0043	9.96748	10.224	9.22077	9.15257	9.16196	8.98201	9.08625	8.87055	9.24341	9.03412	8.79339	8.55258
Ethylene	6	EIL1	6, EIL1, comp124535_c1_seq4, AT2G27050	comp124535_c1_seq4	AT2G27050	signaling pos	comp124535_c1	XP_002530192.1	Viridiplantae	4e-06	3e-23	ETHYLENE-INSENSITIVE3 protein,	Camehl I et al. 2024	ORF_m.145476		239.068	255.238	224.346	319.645	318.176	270.882	331.753	365.12	438.605	408.307	394.931	274.848	236.882	302.314	219.701	239.551	310.114	401.741	258.436	1		7.90128	7.9957	7.80958	8.32033	8.31368	8.08152	8.37397	8.51222	8.77678	8.67351	8.62546	8.10249	7.88803
Ethylene	7	EIN3	7, EIN3, comp137261_c0_seq2, AT3G20770	comp137261_c0_seq2	AT3G20770	signaling pos	comp137261_c0	XP_002530192.1	Viridiplantae	0	0	ETHYLENE-INSENSITIVE3 protein,	Camehl I et al. 2019	ORF_m.307970		1229.13	1174.42	1267.85	1828.42	1801.31	1584.48	1711.09	1902.01	1768.79	2335.35	2204.27	1386.02	1255.37	1345.33	1190.14	1223.8	1731.33	2052.61	1294.22	1		10.2634	10.1977	10.3082	10.8364	10.8148	10.6298	10.7407	10.8933	10.7885	11.1894	11.1061	10.4367	10.2939
Ethylene	8	EIN5	8, EIN5, comp137062_c0_seq17, AT1G54490	comp137062_c0_seq17	AT1G54490	signaling pos	comp137062_c0	XP_002523870.1	Viridiplantae	3e-56	7e-67	5'->3' exoribonuclease,	Camehl I et al. 2021	ORF_m.304539		267.79	246.951	270.033	203.56	203.317	218.637	196.248	295.586	295.812	299.32	297.871	240.335	192.912	186.584	153.554	261.591	205.441	297.147	193.346	1		8.06496	7.94808	8.07699	7.66931	7.66759	7.77239	7.61654	8.20743	8.20853	8.22555	8.21855	7.9089	7.5918
Ethylene	9	EIN5	9, EIN5, comp132180_c0_seq5, AT1G54490	comp132180_c0_seq5	AT1G54490	signaling pos	comp132180_c0	XP_002512252.1	Viridiplantae	9e-54	1e-55	5'->3' exoribonuclease,	Camehl I et al. 2021	ORF_m.251735		421.988	433.937	413.755	465.254	505.405	450.294	499.861	516.617	462.441	551.044	517.761	488.876	453.035	428.888	434.676	423.227	480.204	511.966	451.369	0.997724		8.72106	8.76134	8.69263	8.86188	8.98129	8.81472	8.96538	9.01295	8.85313	9.10602	9.01614	8.93332	8.82348
Ethylene	10	ERF4	10, ERF4, comp116065_c0_seq1, AT3G15210	comp116065_c0_seq1	AT3G15210	signalling neg	comp116065_c0	XP_002532250.1	Viridiplantae	9e-27	1e-40	Ethylene-responsive transcription factor,	Camehl I et al. 2031	ORF_m.82910		101.087	53.0364	89.9323	151.655	125.495	140.499	165.071	229.173	162.344	180.581	171.784	127.961	98.2026	175.389	89.1323	81.3518	145.68	185.97	122.671	0.999954		6.65945	5.72891	6.49077	7.24465	6.97148	7.13441	7.36694	7.84029	7.34291	7.4965	7.42445	6.99956	6.61769
Ethylene	11	ACO1	11, ACO1, comp118906_c0_seq2, AT2G19590	comp118906_c0_seq2	AT2G19590	synthesis	comp118906_c0	AAX84675.1	Viridiplantae	9e-83	3e-91	ACC oxidase ACCO2	Camehl I et al. 2013	ORF_m.101682		224.375	214.217	235.665	357.793	335.508	252.901	310.727	12.4816	13.097	7.72455	12.2719	70.6752	89.0364	78.142	370.892	224.752	314.232	11.3937	152.186	1		7.80977	7.74293	7.88059	8.48298	8.3902	7.98243	8.2795	3.64173	3.71116	2.94945	3.61728	6.14313	6.47632
Ethylene	12	ACS1	12, ACS1, comp126441_c0_seq3, AT2G43750	comp126441_c0_seq3	AT2G43750	synthesis inhibitor	comp126441_c0	XP_002512256.1	Viridiplantae	2e-15	2e-15	cysteine synthase,	TSUCHISAKA and THEOLOGIS 2004a	ORF_m.161801		169.288	145.85	141.399	240.585	245.532	197.426	202.089	219.562	237.661	225.3	269.981	182.578	216.883	169.823	243.324	152.179	221.408	238.126	203.152	1		7.40333	7.18834	7.14363	7.9104	7.93977	7.62517	7.65885	7.77848	7.89276	7.8157	8.07671	7.51237	7.76078
GA	1	GA2ox2	1, GA2ox2, comp115178_c0_seq8, AT1G30040	comp115178_c0_seq8	AT1G30040	catabolism	comp115178_c0	ACT87982.1	Viridiplantae	2e-32	3e-33	gibberellin 2-oxidase	Varbanova M et al. 2007	ORF_m.252910		39.6895	43.0921	33.3859	90.0651	112.45	65.2648	81.7702	39.1467	41.5536	43.1288	41.2781	27.4848	39.9522	39.8684	28.3485	38.7225	87.3874	41.2768	33.9135	1		5.31068	5.42935	5.06117	6.4929	6.81314	6.02823	6.3535	5.29082	5.3769	5.43058	5.3673	4.78056	5.3202
GA	2	RGA2	2, RGA2, comp133035_c0_seq5, AT1G14920	comp133035_c0_seq5	AT1G14920	signaling neg	comp133035_c0	XP_002534030.1	Viridiplantae	5e-51	9e-61	DELLA protein GAI,	Sun T and Gubler F 2004	ORF_m.238978		882.936	905.066	984.464	823.639	869.901	885.97	969.572	728.526	714.008	799.71	807.711	1037.59	926.361	930.703	1076.13	924.155	887.271	762.489	992.696	1		9.78617	9.82188	9.94319	9.68587	9.76471	9.79111	9.9212	9.50884	9.4798	9.64333	9.6577	10.019	9.85543
GA	3	RGA2	3, RGA2, comp121947_c1_seq2, AT1G14920	comp121947_c1_seq2	AT1G14920	signaling neg	comp121947_c1	XP_002529354.1	Viridiplantae	8e-113	0	DELLA protein GAI1,	Sun T and Gubler F 2004	ORF_m.123696		356.395	442.539	376.344	358.903	348.589	313.793	398.711	291.671	257.957	280.015	348.231	374.971	292.758	341.273	366.357	391.759	354.999	294.468	343.84	0.993865		8.47733	8.78966	8.55591	8.48745	8.44538	8.29367	8.6392	8.1882	8.01098	8.12936	8.4439	8.55064	8.19357
GA	4	RGL2	4, RGL2, comp131931_c0_seq7, AT3G03450	comp131931_c0_seq7	AT3G03450	signaling neg	comp131931_c0	XP_002316033.1	Viridiplantae	1e-34	2e-143	GRAS family transcription factor	Sun T and Gubler F 2004	ORF_m.224726		392.756	402.745	361.353	442.923	412.659	407.905	446.232	339.839	350.909	318.638	304.565	361.229	315.623	258.347	335.457	385.618	427.43	328.488	317.664	1		8.61749	8.65372	8.49726	8.79091	8.68881	8.67209	8.80165	8.40871	8.45495	8.31577	8.25061	8.49677	8.30206
GA	5	GID1A	5, GID1A, comp125800_c0_seq3, AT3G05120	comp125800_c0_seq3	AT3G05120	signaling pos	comp125800_c0	XP_002512310.1	Viridiplantae	3e-113	4e-123	Gibberellin receptor GID1,	Sun T. 2010	ORF_m.156172		346.675	313.246	364.567	400.926	368.128	460.117	351.612	573.527	674.906	683.398	648.144	337.67	300.161	369.197	254.168	341.496	395.196	644.994	315.299	1		8.43744	8.29115	8.51004	8.64719	8.52406	8.84586	8.45784	9.16372	9.39854	9.41658	9.34017	8.39947	8.22959
GA	6	GID1B	6, GID1B, comp123407_c0_seq2, AT3G63010	comp123407_c0_seq2	AT3G63010	signaling pos	comp123407_c0	XP_002302813.1	Viridiplantae	2e-76	3e-96	predicted protein	Sun T. 2010	ORF_m.135334		112.588	130.934	121.106	188.767	223.868	164.794	183.399	337.002	250.198	313.694	356.999	151.166	114.149	154.689	137.018	121.543	190.207	314.473	139.256	1		6.81492	7.03269	6.92012	7.56046	7.8065	7.36452	7.51884	8.39661	7.96693	8.29321	8.47978	7.23999	6.83478
GA	7	GID1B	7, GID1B, comp137038_c0_seq2, AT3G63010	comp137038_c0_seq2	AT3G63010	signaling pos	comp137038_c0	XP_002524767.1	Viridiplantae	9e-116	6e-132	Gibberellin receptor GID1,	Sun T. 2010	ORF_m.304106		140.128	127.619	117.832	256.624	257.912	169.688	196.248	352.32	348.976	363.994	382.659	180.614	146.682	156.284	113.394	128.526	220.118	361.987	149.243	1		7.1306	6.9957	6.88059	8.00351	8.01074	7.40674	7.61654	8.46074	8.44699	8.50777	8.57991	7.49677	7.19655
GA	8	SLY1	8, SLY1, comp99102_c0_seq3, AT4G24210	comp99102_c0_seq3	AT4G24210	signaling pos	comp99102_c0	XP_002510145.1	Viridiplantae	1e-54	8e-82	F-box protein GID2,	Ariizumi T et al. 2010	ORF_m.28121		295.646	275.126	337.786	347.923	263.586	303.481	336.426	326.79	308.005	292.246	349.19	251.29	211.176	228.047	231.512	302.853	312.854	319.058	230.506	0.999748		8.20773	8.10395	8.39997	8.44262	8.04213	8.24546	8.39414	8.35222	8.26681	8.19104	8.44787	7.97321	7.7223
GA	9	SLY2	9, SLY2, comp94573_c0_seq1, AT5G48170	comp94573_c0_seq1	AT5G48170	signaling pos	comp94573_c0	XP_002530225.1	Viridiplantae	7e-38	1e-57	F-box protein SNE,	Ariizumi T et al. 2010	ORF_m.86147		10.5299	14.9165	13.7013	23.4416	13.4114	9.78972	25.6992	9.64484	8.12917	3.86228	7.80936	7.8528	12.5564	19.1368	18.8753	13.0492	18.0855	7.36141	14.6053	0.994912		3.39641	3.89884	3.77624	4.551	3.74539	3.29127	4.68365	3.26976	3.02311	1.94945	2.9652	2.97321	3.65035
GA	10	SLY2	10, SLY2, comp116572_c2_seq3, AT5G48170	comp116572_c2_seq3	AT5G48170	signaling pos	comp116572_c2	XP_002530225.1	Viridiplantae	7e-38	6e-58	F-box protein SNE,	Ariizumi T et al. 2010	ORF_m.86147		18.6297	21.546	31.422	23.4416	22.6963	16.3162	19.8585	35.7426	30.7102	43.7725	37.9312	35.3376	22.8298	25.5158	18.899	23.8659	20.5781	37.0391	25.6455	0.994577		4.21954	4.42935	4.9737	4.551	4.50438	4.02823	4.31168	5.15957	4.94065	5.45195	5.24531	5.14313	4.51285
GA	11	KO	11, KO, comp121172_c0_seq7, AT5G25900	comp121172_c0_seq7	AT5G25900	synthesis	comp121172_c0	XP_002510288.1	Viridiplantae	0	0	ent-kaurene oxidase,	Olszewski N et al. 2002	ORF_m.117434		105.299	97.7858	97.5391	86.3638	114.513	101.16	106.301	91.8813	122.394	116.512	108.215	68.712	85.5434	62.1947	70.8711	100.208	102.085	109.751	71.8303	0.989106		6.71834	6.61155	6.60791	6.43236	6.83937	6.6605	6.73201	6.5217	6.93539	6.86434	6.75776	6.10249	6.41858
GA	12	KS	12, KS, comp133298_c1_seq9, AT1G79460	comp133298_c1_seq9	AT1G79460	synthesis	comp133298_c1	XP_002525842.1	Viridiplantae	1e-29	2e-52	Ent-kaurene synthase B, chloroplast precursor,	Olszewski N et al. 2002	ORF_m.242502		160.378	190.599	106.704	101.169	99.0383	79.9494	72.425	68.6485	70.9044	65.0086	52.4343	58.896	88.4656	73.3578	77.9582	152.56	88.1454	64.249	74.6694	0.997287		7.32533	7.5744	6.73747	6.66062	6.62991	6.32101	6.17842	6.10116	6.1478	6.02256	5.71244	5.8801	6.46705
JA	1	CYP94C1	1, CYP94C1, comp137342_c0_seq5, AT2G27690	comp137342_c0_seq5	AT2G27690	catabolism	comp137342_c0	XP_002529058.1	Viridiplantae	2e-63	3e-94	cytochrome P450,	Wasternack S and Hause B 2013	ORF_m.309933		90.7188	91.1563	96.8779	198.637	200.14	182.741	171.717	106.093	73.6051	131.961	79.2093	141.35	123.275	148.31	132.316	92.9176	188.309	97.7172	136.313	1		6.50333	6.51027	6.5981	7.63399	7.64486	7.51366	7.42389	6.72919	6.20173	7.04397	6.3076	7.14313	6.94574
JA	2	ST2A	2, ST2A, comp125427_c1_seq5, AT5G07010	comp125427_c1_seq5	AT5G07010	catabolism	comp125427_c1	XP_002525538.1	Viridiplantae	2e-51	NA	Flavonol 4'-sulfotransferase,	Wasternack S and Hause B 2013	ORF_m.152797		28.3496	31.4904	32.0766	25.9091	16.5064	22.8427	32.7081	22.6937	20.7745	19.3114	36.8156	25.5216	43.9474	49.4368	37.7979	30.6389	24.4916	24.8988	39.1759	0.995985		4.82526	4.97684	5.00345	4.69539	4.04495	4.51366	5.03157	4.50422	4.37675	4.27138	5.20224	4.67365	5.45771
JA	3	ST2A	3, ST2A, comp101788_c1_seq9, AT5G07010	comp101788_c1_seq9	AT5G07010	catabolism	comp101788_c1	XP_002538120.1	Viridiplantae	3e-114	1e-142	Flavonol 4'-sulfotransferase,	Wasternack S and Hause B 2013	ORF_m.32073		105.299	109.388	103.405	172.728	193.357	172.952	183.399	144.105	173.422	164.243	143.525	157.056	143.349	137.099	122.772	106.03	180.609	156.324	140.069	0.994421		6.71834	6.7733	6.69216	7.43236	7.59512	7.43423	7.51884	7.17098	7.43815	7.35969	7.16516	7.29513	7.16338
JA	4	JAZ10	4, JAZ10, comp126879_c0_seq9, AT5G13220	comp126879_c0_seq9	AT5G13220	Signaling neg	comp126879_c0	XP_002304653.1	Viridiplantae	3e-21	6e-33	predicted protein	Wasternack S and Hause B 2013	ORF_m.165681		450.354	452.467	439.404	333.352	314.281	349.101	311.393	324.566	316.162	262.616	265.663	290.553	306.747	292.969	259.861	447.408	327.032	292.252	287.533	1		8.81492	8.82167	8.7794	8.3809	8.29591	8.4475	8.28259	8.34237	8.30452	8.03681	8.05346	8.18266	8.26091
JA	5	JAZ12	5, JAZ12, comp121170_c0_seq6, AT5G20900	comp121170_c0_seq6	AT5G20900	Signaling neg	comp121170_c0	XP_002516176.1	Viridiplantae	3e-21	9e-55	conserved hypothetical protein	Wasternack S and Hause B 2013	ORF_m.117421		914.356	959.66	971.43	1044.43	877.51	1061.97	1061.9	937.648	854.873	975.289	1083.72	789.559	708.045	769.922	713.531	948.482	1011.45	962.882	745.264	0.99829		9.83661	9.90638	9.92397	10.0285	9.77727	10.0525	10.0524	9.8729	9.73957	9.92969	10.0818	9.6249	9.4677
JA	6	JAZ3	6, JAZ3, comp133162_c1_seq7, AT3G17860	comp133162_c1_seq7	AT3G17860	Signaling neg	comp133162_c1	XP_002317862.1	Viridiplantae	3e-23	1e-53	predicted protein	Wasternack S and Hause B 2013	ORF_m.240773		616.831	536.579	540.504	456.482	417.477	448.695	421.701	538.795	421.218	377.235	479.718	526.432	512.187	545.336	605.074	564.638	436.089	454.241	547.257	0.992344		9.26873	9.06765	9.07816	8.83441	8.70555	8.80959	8.72008	9.07359	8.71842	8.55932	8.90604	9.0401	9.00053
JA	7	NINJA	7, NINJA, comp113396_c0_seq1, AT4G28910	comp113396_c0_seq1	AT4G28910	Signaling neg	comp113396_c0	XP_002514251.1	Viridiplantae	4e-77	0	conserved hypothetical protein	Wasternack S and Hause B 2013	ORF_m.75894		568.199	558.589	600.867	625.521	680.372	655.96	633.964	702.36	763.582	773.781	720.213	545.946	574.125	529.404	484.286	575.885	648.954	739.984	533.44	1		9.15025	9.12564	9.2309	9.28891	9.41018	9.35746	9.30826	9.45607	9.57664	9.59578	9.49228	9.09261	9.16522
JA	8	TPL	8, TPL, comp103990_c0_seq5, AT1G15750	comp103990_c0_seq5	AT1G15750	Signaling neg	comp103990_c0	EEC74885.1	NA	2e-14	NA	hypothetical protein OsI_10796	Wasternack S and Hause B 2013	zzzNoHit		24.2997	19.8886	23.5665	27.1429	24.7596	27.7375	21.0266	49.1036	70.9044	56.6081	41.2781	27.4848	33.0976	47.842	33.0732	22.5849	25.1667	54.4735	35.3744	1		4.60286	4.31387	4.55866	4.7625	4.62991	4.79377	4.39414	5.61776	6.1478	5.82294	5.3673	4.78056	5.04865
JA	9	TPL	9, TPL, comp124290_c0_seq1, AT1G15750	comp124290_c0_seq1	AT1G15750	Signaling neg	comp124290_c0	XP_002515474.1	Viridiplantae	0	0	WD-repeat protein,	Wasternack S and Hause B 2013	ORF_m.143319		391.225	397.773	402.365	251.714	301.757	306.745	301.382	224.657	211.092	222.866	247.702	217.994	249.941	228.892	248.049	397.121	290.399	226.579	236.219	1		8.61185	8.6358	8.65236	7.97564	8.23724	8.26089	8.23545	7.81158	7.72173	7.80003	7.95246	7.76814	7.96544
JA	10	TPL	10, TPL, comp126889_c0_seq8, AT1G15750	comp126889_c0_seq8	AT1G15750	Signaling neg	comp126889_c0	XP_002520011.1	Viridiplantae	0	0	conserved hypothetical protein	Wasternack S and Hause B 2013	ORF_m.165764		946.561	970.301	898.132	895.914	920.953	957.745	925.557	790.672	667.256	769.424	788.746	930.556	920.482	907.277	959.123	938.331	925.042	754.024	929.359	1		9.88655	9.92229	9.81078	9.80722	9.84698	9.9035	9.85418	9.62694	9.3821	9.58763	9.62342	9.86195	9.84625
JA	11	COI1	11, COI1, comp132848_c0_seq2, AT2G39940	comp132848_c0_seq2	AT2G39940	signaling pos	comp132848_c0	ABV72393.1	Viridiplantae	0	0	coronatine-insensitive 1	Wasternack S and Hause B 2013	ORF_m.236513		336.064	376.227	342.31	425.687	377.578	352.446	400.674	467.009	446.508	470.412	522.167	380.174	312.775	344.909	333.071	351.534	389.096	476.524	342.732	1		8.39259	8.55546	8.41916	8.73365	8.56063	8.46126	8.64628	8.86731	8.80254	8.87778	9.02837	8.57051	8.28898
JA	12	4CLa	12, 4CLa, comp125534_c1_seq4, AT4G05160	comp125534_c1_seq4	AT4G05160	synthesis	comp125534_c1	XP_003638044.1	Viridiplantae	2e-13	1e-09	4-coumarate-coa ligase	Schneider K et al. 2005	ORF_m.235732		157.948	198.886	167.584	141.883	170.222	176.215	162.372	93.0443	74.0658	97.2006	108.215	217.915	212.888	191.368	231.512	174.806	162.673	93.1316	213.421	1		7.3033	7.6358	7.38874	7.14856	7.41127	7.46119	7.34316	6.53985	6.21074	6.60289	6.75776	7.76762	7.73395
JA	13	4CLa	13, 4CLa, comp125172_c0_seq8, AT4G05160	comp125172_c0_seq8	AT4G05160	synthesis	comp125172_c0	XP_002523698.1	Viridiplantae	0	0	AMP dependent CoA ligase,	Schneider K et al. 2005	ORF_m.150806		157.948	190.599	190.574	228.247	214.557	199.058	219.424	148.61	154.942	153.197	129.412	196.084	233.138	188.051	179.54	179.707	215.322	146.54	199.204	1		7.3033	7.5744	7.57421	7.83445	7.74522	7.63704	7.77758	7.21539	7.27558	7.25925	7.01583	7.61533	7.86504
JA	14	4CLa	14, 4CLa, comp133513_c0_seq9, AT4G05160	comp133513_c0_seq9	AT4G05160	synthesis	comp133513_c0	XP_002523698.1	Viridiplantae	0	0	AMP dependent CoA ligase,	Schneider K et al. 2005	ORF_m.245594		185.01	225.405	156.874	276.364	279.773	241.48	289.688	225.808	262.017	245.898	224.24	208.099	219.286	189.773	207.889	189.096	271.826	239.491	206.262	1		7.53146	7.81637	7.29346	8.11043	8.12811	7.91576	8.17836	7.81895	8.03352	7.94192	7.8089	7.70113	7.77667
JA	15	4CLa	15, 4CLa, comp103997_c0_seq1, AT4G05160	comp103997_c0_seq1	AT4G05160	synthesis	comp103997_c0	XP_002523698.1	Viridiplantae	1e-07	7e-06	AMP dependent CoA ligase,	Schneider K et al. 2005	zzzNoHit		12.1498	3.31477	5.89162	6.16884	9.80066	1.63162	11.1207	18.155	24.8391	12.8743	13.3875	9.816	5.13671	9.56841	11.8119	7.11874	7.18047	17.314	9.08324	0.999026		3.60286	1.72891	2.55866	2.625	3.29288	0.706305	3.47518	4.18229	4.63454	3.68642	3.74281	3.29513	2.36085
JA	16	ACH2	16, ACH2, comp136297_c0_seq8, AT5G48370	comp136297_c0_seq8	AT5G48370	synthesis	comp136297_c0	XP_002532453.1	Viridiplantae	0	5e-139	acyl-CoA thioesterase,	Tilton et al., 2004	ORF_m.290266		310.453	371.255	397.357	220.845	253.786	234.953	248.815	198.065	187.874	182.196	153.956	266.995	285.944	259.958	245.687	359.688	239.6	180.523	264.646	1		8.27823	8.53627	8.63429	7.78689	7.98747	7.87623	7.95893	7.62983	7.55362	7.50935	7.26637	8.06067	8.15959
JA	17	ACX1A	17, ACX1A, comp124388_c0_seq8, AT4G16760	comp124388_c0_seq8	AT4G16760	synthesis	comp124388_c0	XP_002525341.1	Viridiplantae	5e-70	1e-71	acyl-CoA oxidase,	Wasternack S 2007	ORF_m.144484		830.141	843.61	814.988	1068.89	1034.76	1160.67	1063.88	733.592	704.537	768.484	813.345	759.758	690.46	727.247	704.743	829.58	1082.05	754.99	720.552	1		9.69721	9.72043	9.67064	10.0619	10.0151	10.1807	10.0551	9.51883	9.46053	9.58587	9.66772	9.5694	9.43141
JA	18	AIM1	18, AIM1, comp135855_c2_seq8, AT4G29010	comp135855_c2_seq8	AT4G29010	synthesis	comp135855_c2	XP_002514279.1	Viridiplantae	0	0	3-hydroxyacyl-CoA dehyrogenase,	Delker et al. 2007	ORF_m.283247		916.057	926.579	917.162	921.083	904.24	939.813	971.991	773.703	652.104	733.253	744.121	708.715	729.887	668.242	805.569	919.933	934.281	725.795	728.103	1		9.83929	9.85577	9.84103	9.84719	9.82056	9.87623	9.9248	9.59564	9.34896	9.51817	9.53939	9.46906	9.51153
JA	19	AOC3	19, AOC3, comp123953_c0_seq8, AT3G25780	comp123953_c0_seq8	AT3G25780	synthesis	comp123953_c0	XP_002305951.1	Viridiplantae	2e-09	4e-16	predicted protein	Stenze et al. 2003	ORF_m.210134		859.398	743.819	788.469	476.235	611.984	636.642	635.693	335.192	277.747	267.997	291.178	577.181	557.219	532.641	588.23	797.229	590.138	293.028	563.818	1		9.74718	9.53881	9.62291	8.89553	9.25735	9.31434	9.31219	8.38884	8.11763	8.06607	8.18576	9.17288	9.1221
JA	20	KAT2	20, KAT2, comp101160_c0_seq1, AT2G33150	comp101160_c0_seq1	AT2G33150	synthesis	comp101160_c0	XP_002518136.1	Viridiplantae	0	0	3-ketoacyl-CoA thiolase B,	Cruz Castillo et al. 2004	ORF_m.31041		1009.25	1113.76	1073.75	1416.37	1301.94	1412.98	1495.23	972.994	965.064	1018.59	1001.83	1103.32	937.165	1023.82	1209.53	1065.59	1406.63	989.62	1068.46	1		9.97907	10.1212	10.0684	10.468	10.3464	10.4645	10.5461	9.92629	9.91448	9.99236	9.96842	10.1076	9.87216
JA	21	KAT2	21, KAT2, comp132444_c0_seq7, AT2G33150	comp132444_c0_seq7	AT2G33150	synthesis	comp132444_c0	XP_002521123.1	Viridiplantae	0	0	3-ketoacyl-CoA thiolase B,	Cruz Castillo et al. 2004	ORF_m.273704		443.874	518.762	497.515	400.975	379.616	435.169	417.028	369.341	367.452	326.62	392.699	363.192	333.316	362.005	368.53	486.717	408.197	364.028	356.761	1		8.79401	9.01893	8.9586	8.64737	8.5684	8.76543	8.704	8.52881	8.52141	8.35147	8.61728	8.50459	8.38075
JA	22	LOX2	22, LOX2, comp134791_c1_seq5, AT3G45140	comp134791_c1_seq5	AT3G45140	synthesis	comp134791_c1	XP_002513443.1	Viridiplantae	0	0	lipoxygenase,	Bell et al., 1995;	ORF_m.265097		120.672	92.8137	90.3382	127.078	134.114	179.478	155.539	113.469	109.915	90.1198	95.2519	147.24	138.121	170.637	167.728	101.275	149.052	102.189	155.931	0.999994		6.91495	6.53627	6.49726	6.98957	7.06732	7.48766	7.28113	6.82615	6.78025	6.49377	6.57368	7.20203	7.10978
JA	23	LOX2	23, LOX2, comp137538_c0_seq1, AT3G45140	comp137538_c0_seq1	AT3G45140	synthesis	comp137538_c0	XP_002520644.1	Viridiplantae	0	0	lipoxygenase,	Bell et al., 1995;	ORF_m.313360		668.241	402.762	1008.58	2235.59	2732.42	4920.97	2715.66	1160.78	1113.59	1725.9	1019.13	541.843	508.535	993.934	552.795	693.194	3151.16	1254.85	649.277	0.999926		9.38422	8.65378	9.97811	11.1264	11.416	12.2647	11.4071	10.1809	10.121	10.7531	9.99313	9.08173	8.9902
JA	24	LOX3	24, LOX3, comp126550_c0_seq1, AT1G17420	comp126550_c0_seq1	AT1G17420	synthesis	comp126550_c0	XP_002331196.1	Viridiplantae	0	0	predicted protein	Bell et al., 1995;	ORF_m.306878		705.5	716.057	559.914	518.183	536.973	605.168	525.584	574.702	441.464	491.88	426.168	443.153	406.942	390.71	318.92	660.49	546.477	483.553	389.931	0.984197		9.4625	9.48393	9.12906	9.01732	9.06871	9.24119	9.03778	9.16667	8.78615	8.94216	8.73528	8.79166	8.66868
JA	25	OPR3	25, OPR3, comp123811_c0_seq3, AT2G06050	comp123811_c0_seq3	AT2G06050	synthesis	comp123811_c0	XP_002330484.1	Viridiplantae	6e-38	3e-44	predicted protein	Wasternack S 2007	ORF_m.139347		459.75	525.392	505.226	249.061	276.688	337.811	276.85	257.007	227.156	222.081	220.893	233.621	239.143	208.91	212.613	496.789	285.103	231.784	223.572	1		8.8447	9.03725	8.98079	7.96035	8.11212	8.40007	8.11296	8.00566	7.82754	7.79494	7.78721	7.86802	7.90173
SA	1	SOT12	1, SOT12, comp119164_c0_seq4, AT2G03760	comp119164_c0_seq4	AT2G03760	catabolism	comp119164_c0	XP_002512030.1	Viridiplantae	7e-22	2e-36	Flavonol 4'-sulfotransferase,	Dempsey DA et al. 2026	ORF_m.103468		97.1987	125.961	98.1937	57.9871	43.8502	88.1075	73.5932	45.3875	36.5813	34.7605	33.4687	92.2704	105.017	84.5209	101.582	107.118	65.8845	37.5495	95.8476	1		6.60286	6.97684	6.61756	5.85766	5.45451	6.46119	6.2015	5.50422	5.19303	5.11938	5.06474	6.5278	6.71448
SA	2	UGT74F2	2, UGT74F2, comp130445_c0_seq5, AT2G43820	comp130445_c0_seq5	AT2G43820	catabolism	comp130445_c0	XP_002309737.1	Viridiplantae	3e-96	2e-148	predicted protein	Dempsey DA et al. 2022	ORF_m.206555		7.2899	13.2591	6.54625	30.8442	47.9717	44.0537	35.0444	35.7426	36.5813	39.8909	36.8156	35.3376	18.2639	20.7316	16.5366	9.03175	39.4785	37.2576	22.7174	1		2.8659	3.72891	2.71067	4.94693	5.58411	5.46119	5.13111	5.15957	5.19303	5.31799	5.20224	5.14313	4.19092
SA	3	PAD4	3, PAD4, comp131068_c0_seq6, AT3G52430	comp131068_c0_seq6	AT3G52430	Signaling pos	comp131068_c0	XP_002307051.1	Viridiplantae	7e-73	1e-124	PAD4	M?traux JP 2002	ORF_m.213643		98.0087	117.741	70.0448	88.8067	97.5372	96.2656	114.478	103.098	102.97	83.6827	85.903	72.6384	62.9019	62.1947	56.6969	95.2648	99.2719	93.9132	63.608	0.983061		6.61484	6.87947	6.13021	6.4726	6.60788	6.58895	6.83893	6.68787	6.68607	6.38686	6.42464	6.18266	5.97503
SA	4	AAO4	4, AAO4, comp117915_c0_seq6, AT1G04580	comp117915_c0_seq6	AT1G04580	Synthesis	comp117915_c0	XP_002515842.1	Viridiplantae	4e-55	2e-61	aldehyde oxidase,	Dempsey DA et al. 2019	ORF_m.94547		149.872	162.424	158.622	161.883	132.051	182.741	133.169	183.065	191.036	213.307	182.795	157.056	120.387	110.037	127.568	156.973	152.461	192.551	128.762	1		7.22759	7.34362	7.30945	7.33881	7.04495	7.51366	7.05711	7.51621	7.5777	7.73679	7.51408	7.29513	6.91154
SA	5	AAO4	5, AAO4, comp89265_c0_seq2, AT1G04580	comp89265_c0_seq2	AT1G04580	Synthesis	comp89265_c0	XP_002515842.1	Viridiplantae	1e-64	3e-71	aldehyde oxidase,	Dempsey DA et al. 2019	ORF_m.20626		16.1998	23.2034	22.9119	13.5715	15.9906	19.5794	22.1948	34.0406	31.6134	19.9551	18.9656	15.7056	14.8394	12.7579	18.899	20.7717	17.8341	26.1437	15.5505	0.988168		4.0179	4.53627	4.51802	3.7625	3.99915	4.29127	4.47215	5.08918	4.98247	4.31869	4.24531	3.97321	3.89136
SA	6	PAL1	6, PAL1, comp126474_c0_seq1, AT2G37040	comp126474_c0_seq1	AT2G37040	Synthesis	comp126474_c0	ACS71953.1	Viridiplantae	0	0	phenylalanine ammonia-lyase	Dempsey DA et al. 2012	ORF_m.161934		2045.2	1783.35	1186.32	678.042	756.312	673.859	827.047	1045.05	737.515	501.452	869.071	1278.06	1272.71	1250.27	1497.74	1671.62	733.815	788.271	1324.7	0.999589		10.998	10.8004	10.2123	9.40523	9.56284	9.3963	9.69183	10.0294	9.52653	8.96997	9.76333	10.3197	10.3137
SA	7	BSMT1	7, BSMT1, comp117426_c0_seq9, AT3G11480	comp117426_c0_seq9	AT3G11480	Transport	comp117426_c0	XP_002534327.1	Viridiplantae	5e-69	4e-125	Jasmonate O-methyltransferase,	Dempsey DA et al. 2016	ORF_m.91153		60.7492	74.5824	73.318	46.8832	42.2976	39.1589	36.6214	45.9548	61.4249	74.6707	76.978	58.896	96.4561	89.3052	75.6195	69.5498	41.2403	64.7571	80.0692	0.999835		5.92479	6.22076	6.19609	5.551	5.4025	5.29127	5.19461	5.52214	5.94075	6.22247	6.26637	5.8801	6.5918
SA	8	MES1	8, MES1, comp117750_c0_seq2, AT2G23620	comp117750_c0_seq2	AT2G23620	Transport	comp117750_c0	XP_002310754.1	Viridiplantae	9e-55	8e-73	predicted protein	Dempsey DA et al. 2017	ORF_m.93282		14.5798	19.8886	18.3295	60.4547	54.1615	53.8435	32.7081	33.4733	39.291	35.4042	20.0812	19.632	29.108	31.8947	23.6237	17.5993	50.2919	32.0624	26.0646	1		3.8659	4.31387	4.19609	5.91778	5.7592	5.7507	5.03157	5.06494	5.29613	5.14585	4.32777	4.29513	4.86335
SA	9	MES1	9, MES1, comp124718_c2_seq7, AT2G23620	comp124718_c2_seq7	AT2G23620	Transport	comp124718_c2	XP_002522344.1	Viridiplantae	2e-50	4e-55	Polyneuridine-aldehyde esterase precursor,	Dempsey DA et al. 2017	ORF_m.147095		19.4397	16.5739	28.8035	59.2209	39.2026	40.7905	44.3895	36.31	24.8391	32.8294	40.1624	17.6688	20.5469	25.5158	9.44948	21.6057	45.9009	33.5352	18.2952	0.999865		4.28094	4.05084	4.84817	5.88803	5.29288	5.35016	5.47215	5.18229	4.63454	5.03691	5.32777	4.14313	4.36085
SA	10	MES1	10, MES1, comp107325_c0_seq8, AT2G23620	comp107325_c0_seq8	AT2G23620	Transport	comp107325_c0	XP_002522346.1	Viridiplantae	2e-06	NA	Polyneuridine-aldehyde esterase precursor,	Dempsey DA et al. 2017	ORF_m.44656		127.978	89.4989	77.9003	154.221	137.725	125.635	132	150.913	130.369	109.431	141.104	98.16	102.734	70.1683	103.944	98.4592	137.395	132.954	93.7517	0.994076		6.99975	6.4838	6.28356	7.26886	7.10565	6.97309	7.0444	7.23758	7.02646	6.77388	7.14062	6.61706	6.68277
[truncated: 25 more columns]
