# Supplementary material for: Phytohormone balance and stress-related cellular responses are involved in the transition from bud to shoot growth in leafy spurge
Source: BMC Plant Biol. 2016 Feb 20;16:47. doi: 10.1186/s12870-016-0735-2 (PMC4761131; doi:10.1186/s12870-016-0735-2)
Supplement: Additional file 5: Table S4. — AraCyc pathways that are over-represented for comparisons 6 h vs. 0 h, 24 h vs. 0 h, and 72 h vs. 0 h based on GSEA. (XLSX 91 kb) [file 12870_2016_735_MOESM5_ESM.xlsx]

## Sheet: Combined table
Additional file 5: Table S4. AraCyc pathways that are over-represented for comparisons 6 hr vs. 0 hr, 24 hr vs. 0 hr, and 72 hr vs. 0 hr based on Gene Set Enrichment Analysis. Up and down arrows indicate the regulation level in the former part of the comparison (i.e., 6 hr vs. 0 hr: up means up in 6 hr). Genes and additional data within each pathway for each comparison are available in the next 6…
AraCyc pathways	6 hr vs. 0 hr		24 hr vs. 0 hr		72 hr vs. 0 hr
13-LOX and 13-HPL pathway	­					¯
2,4,6-trinitrotoluene degradation					­
Abscisic acid glucose ester biosynthesis					­	¯
Ajugose biosynthesis (galactinol-dependent)					­	¯
Ajugose biosynthesis II (galactinol-independent)					­	¯
Beta-alanine biosynthesis I	­
Brassinosteroid biosynthesis II	­
Calvin cycle			­	¯
Cellulose biosynthesis				¯
Chlorophyll a biosynthesis II				¯
Chlorophyllide a biosynthesis					­
choline biosynthesis II				¯
Choline biosynthesis III				¯
Chorismate biosynthesis				¯
Coumarin biosynthesis (via 2-coumarate)	­		­		­
Cuticular wax biosynthesis		¯				¯
Cutin biosynthesis	­				­
Cyanate degradation	­
Cysteine biosynthesis					­
Cytokinins 7-N-glucoside biosynthesis					­	¯
Cytokinins 9-N-glucoside biosynthesis					­	¯
Cytokinins-O-glucoside biosynthesis					­	¯
Ethylene biosynthesis from methionine				¯		¯
Fatty acid biosynthesis - initial steps		¯
Flavonoid biosynthesis		¯		¯		¯
Flavonol biosynthesis				¯
Galactose degradation I		¯
Galactose degradation II (III)	­
Galactosylcyclitol biosynthesis					­	¯
Gluconeogenesis	­		­	¯	­
Glucosinolate biosynthesis from dihomomethionine		¯
Glucosinolate biosynthesis from hexahomomethionine		¯
Glucosinolate biosynthesis from pentahomomethionine		¯
Glucosinolate biosynthesis from phenylalanine	­	¯
Glucosinolate biosynthesis from tetrahomomethionine		¯
Glucosinolate biosynthesis from trihomomethionine		¯
Glucosinolate biosynthesis from tryptophan	­	¯
Glycolipid desaturation		¯
Glycolysis I (plant cytosol)				¯
Glycolysis II (plant plastids)				¯
Homogalacturonan biosynthesis				¯
Homogalacturonan degradation	­			¯	­
Hydroxyjasmonate sulfate biosynthesis		¯
IAA biosynthesis I			­
IAA biosynthesis II						¯
IAA biosynthesis VII		¯
IAA degradation IV					­	¯
Jasmonic acid biosynthesis	­			¯		¯
Kaempferol glucoside biosynthesis (Arabidopsis)					­	¯
Leucine degradation			­
Leucodelphinidin biosynthesis	­		­	¯
Methionine biosynthesis				¯
Methionine salvage pathway				¯
Methyl indole-3-acetate interconversion		¯		¯		¯
Methylquercetin biosynthesis				¯
Monolignol glucosides biosynthesis					­	¯
Oxidative ethanol degradation I			­
Pelargonidin conjugates biosynthesis					­	¯
Phenylalanine degradation III			­
Phenylpropanoid biosynthesis	­		­
Phosphatidylcholine biosynthesis IV				¯
Phospholipases				¯		¯
Phospholipid desaturation		¯
Photorespiration	­		­
Photosynthesis	­		­	¯	­
Photosynthesis, light reaction	­		­		­
Plastoquinone-9 biosynthesis				¯
Pyridine nucleotide cycling (plants)			­
Quercetin glucoside biosynthesis					­	¯
Quercetinsulphates biosynthesis				¯
Rubisco shunt				¯
Salicylic acid biosynthesis	­	¯
SAM cycle				¯
S-methylmethionine cycle				¯
Sphingolipid biosynthesis (plants)						¯
Starch biosynthesis		¯		¯		¯
Starch degradation		¯				¯
Suberin biosynthesis		¯				¯
Sucrose degradation to ethanol and lactate (anaerobic)			­	¯	­
Superpathway of acetyl-CoA biosynthesis				¯
Superpathway of anthocyanin biosynthesis (from cyanidin and cyanidin 3-O-glucoside)		¯
Superpathway of choline biosynthesis				¯		¯
Superpathway of cytosolic glycolysis (plants), pyruvate dehydrogenase and TCA cycle			­	¯
Superpathway of fatty acid biosynthesis		¯
Superpathway of lysine, threonine, and methionine biosynthesis				¯
Superpathway of phenylalanine and tyrosine biosynthesis		¯		¯
Superpathway of phenylalanine, tyrosine and tryptophan biosynthesis				¯
Superpathway of phosphatidylcholine biosynthesis				¯
Superpathway of plastoquinone biosynthesis				¯
Superpathway of starch degradation to pyruvate				¯
Superpathway of sucrose and starch metabolism I (non-photosynthetic tissue)	­	¯		¯		¯
Superpathway of sucrose and starch metabolism II (photosynthetic tissue)		¯
Superpathway of sucrose degradation to pyruvate				¯	­
Trehalose biosynthesis		¯		¯	­
Triacylglycerol biosynthesis		¯
Triacylglycerol degradation	­				­	¯
Ubiquinone-9 biosynthesis (eukaryotic)				¯
UDP-D-xylose biosynthesis				¯
UDP-sugars interconversion				¯
Very long chain fatty acid biosynthesis		¯
Vitamin E biosynthesis				¯
Xylan biosynthesis					­
Zeaxanthin biosynthesis		¯

## Sheet: 6 h vs. 0 h up
6 h vs. 0 h up
Name	# of Entities	Expanded # of Entities	# of Measured Entities	Measured entities	Median change	p-value	Pathway description Related to	Related to	Hit type
13-LOX and 13-HPL pathway	14	44	5	LOX2;DOX1;HPL1;T10D10.1;LOX5	1.77873	0.00112222	Lipoxygenases (LOX) are ubiquitous enzymes in eukaryotes. Depending on the positional specificities, they are further classified as 9-LOX and 13-LOX, converting poly unsaturated fatty acids to 9-hydroperoxides and 13-hydroperoxides, respectively. In plants, most reported LOXs are 13-LOXs, which is important in the biosynthesis of the plant hormone jasmonic acid (jasmonic acid biosynthesis). The h…	jasmonic acid	AraCyc
Beta-alanine biosynthesis I	22	42	7	PAO1;ALDH7B4;ALDH3F1;ALDH2C4;ALDH2B7;ALDH3H1;ALDH3I1	1.29491	0.0398025	β-Alanine is a central component of pantothenate biosynthesis. In bacteria the synthesis of β-alanine occurs through the decarboxylation of L-aspartate (see β-alanine biosynthesis III). This route of biosynthesis however appears to be unique to prokaryotes and absent in eukaryotes. In several plants species as well as yeast β-alanine was shown to be derived from the degradation of polyamines such…	pantothenate biosynthesis; Ubiquitous Plant Pathways	AraCyc
Brassinosteroid biosynthesis II	18	38	7	CYP79B2;FMO1;DWF4;K18C1.6;CYP86A8;FAH1;F1P15.9	1.36262	0.0442736	Brassinosteroids are steroidal hormones that regulate the growth and development of plants. Brassinosteroids are C27, C28 and C29 steroids depending on their C-24 alkyl substituents. More than 50 free, naturally occurring brassinosteroids have been identified in plants, of which brassinolide (BL) is the most biologically active C28, and together with its C28 congeners, is distributed widely in th…	growth and development	AraCyc
Coumarin biosynthesis (via 2-coumarate)	16	102	10	BGLU16;BGLU11;BGLU47;BGLU44;BGLU17;BGLU9;BGLU41;BGLU15;BGLU12;BGLU42	1.44854	0.00168575	A widespread group of phenolics in plants termed coumarins constitute lactones of phenylpropanoids with a 2H-benzopyran-2-one nucleus [Brown86] [Seigler98]. At least 1000 natural occurring coumarins, among them about 300 simple coumarins have been found in many families of higher plants [Berenbaum91] with an especially high number of structural variations encountered in the Apiaceae [Seigler98]. …	phenolics	AraCyc
Cutin biosynthesis	31	51	9	CYP79B2;CYP94C1;FMO1;DWF4;K18C1.6;CYP86A8;FAH1;HTH;MS2	1.36262	0.0220773	Above-ground epidermal surfaces of vascular plants are covered by a lipophilic layer known as the cuticle. The cuticle functions as a barrier to control the movement of gas, water and solute, as well as plant pathogens. Plant cuticles are composed of cutin and cuticular wax. Cutin is a polymer comprised of cutin monomers that are attached to each other by an ester linkage. Cutin monomers include …	Cutin biosynthesis	AraCyc
Cyanate degradation	9	50	5	CA2;BCA6;CYN;ACA1;BCA5	1.26102	0.0414346	General background: The catabolic activities involved in the degradation of cyanate in plants correspond to the outlined pathway in microorganisms [Majeau94]. The first enzyme, catalyzing the hydratation of cyanate to form the intermediate carbamate and final products ammonia and carbon dioxide (former EC 4.3.99.1 has been changed to the present EC 4.2.1.104) has not yet been identified in Arabid…	detoxification of cyanate and supply of CO2 for Rubisco	AraCyc
Galactose degradation II (III)	21	55	7	ARA1;UGE1;UGE2;GLCAK;UXS6;FKGP;MRG7.16	1.33165	0.0270927	Even at low concentrations, free galactose and its derivatives are toxic to plants [Ordin57]. This has been shown to be due to the inhibition of incorporation of glucose into cellulose, which in turns results in an inhibition of elongation of growth. However the molecular basis galactose toxicity is unclear. Feeding inhibitory concentrations of external galactose to intact roots is linked to an i…	shoot elongation	AraCyc
Gluconeogenesis	25	108	8	PCK2;PCK1;LOS2;T10O22.24;MJB21.12;HCEF1;PRK;FBA2	1.71368	0.0272572	Gluconeogenesis is the generation of glucose from non-sugar carbon substrates such as pyruvate, (S)-lactate, glycerol, and glucogenic amino acids (primarily L-alanine and L-glutamine). The process is essentially the reversal of the glycolysis pathway. However, two glycolytic enzymes catalyze irreversible reactions. In order to enable the pathway to flow in the direction of glucose production, the…	glucose production	AraCyc
Glucosinolate biosynthesis from phenylalanine	25	62	11	CYP79B2;F19B11.22;ST2A;FMO1;SUR1;DWF4;K18C1.6;AT3G45070;CYP86A8;FAH1;SOT17	1.3637	0.00400692	Glucosinolates are nitrogen and sulfur containing secondary metabolites found mainly in the order Capparales, which includes crop plants such as oilseed rape, and the model plant Arabidopsis of the Brassicaceae family. Glucosinolates play an important role in plant defense. They also give the typical sharp taste and odor to many members of the Brassicaceae family such as mustard. Glucosinolates a…	defense	AraCyc
Glucosinolate biosynthesis from tryptophan	28	65	11	CYP79B2;F19B11.22;ST2A;FMO1;SUR1;DWF4;K18C1.6;AT3G45070;CYP86A8;FAH1;SOT17	1.3637	0.00400692	Glucosinolates are secondary metabolites in the order of Capparales that includes families such as Brassicaceae. Glucosinolates are stored in the vacuole and come into contact with the enzyme myrosinase upon breakage of the cell. Myrosinase de-glucosylates the glucosinolates which causes them to re-arrange into nitriles, isothiocyanates and thiocyanates. The precise product that is formed depends…	defense	AraCyc
Homogalacturonan degradation	9	231	17	F22D16.20;PME3;F17I14.50;F4L23.27;AT3G57790;AT5G19730;AT3G10720;MNJ7.9;AT3G49220;F22D1.30;PME2;F18C1.11;PME61;F28C11.9;T14P8.1;T32A16.3;MUB3.16	1.3972	0.0316289	Homogalacturonan (HGA) is a linear chain of 1,4-linked a-D-galacturonic acid residues in which some of the carboxyl groups are methyl esterified. HGA accounts for up to 60% of the pectin found in primary cell walls of all plants. The pectin network is systematically disassembled during many stages of plant development, especially those that require cell separation including fruit ripening, organ …	pectin biosynthesis	AraCyc
Jasmonic acid biosynthesis	24	101	8	LOX2;DOX1;HPL1;T10D10.1;SGR2;LOX5;PLP1;PLA2-BETA	1.70834	0.00834929	Jasmonic acid (JA), its cyclic precursors and derivatives are collectively referred to as jasmonates (JAs). Jasmonates are important intracellular regulators mediating diverse developmental processes, such as seed germination, flower and fruit development, leaf abscission, and senescence [Creelman95]. In addition, jasmonates induce plant defense responses against a group of pathogens [Reymond98] …	jasmonic acid	AraCyc
Leucodelphinidin biosynthesis	17	51	8	M4I22.60;CYP79B2;DFR;FMO1;DWF4;K18C1.6;CYP86A8;FAH1	1.42884	0.00151092	Leucodelphinidin is a colorless intermediate in the biosynthesis of the corresponding colored anthocyanin delphinidin 3-O-glucoside and derivatives thereof (anthocyanin biosynthesis (delphinidin 3-O-glucoside)) [Springob03, Su03]. Leucoanthocyanidins in general are compounds at a branch-point embedded in that metabolic sequence and represent an important regulatory point to feed a range of flavon…	anthocyanin biosynthesis	AraCyc
Phenylpropanoid biosynthesis	37	135	19	F5D21.12;F14G6.7;CYP98A3;AT3G60510;C17L7.80;OMT1;CAD1;CCoAOMT1;F7K24.190;4CL1;CCR1;F14J9.17;ELI3-2;FAH1;CHY1;CAD5;FATB;F12K11.12;OPCL1	1.33762	0.0299458	The enzyme catalyzing the reaction from phenylalanin to trans-cinnamate, i.e. phenylalanine ammonia-lyase (PAL) has been characterized in Arabidopsis thaliana [Cochrane04]. The next step is catalyzed by a cytochrome P450 dependent monooxygenase, i.e. cinnamate-4-hydroxylase that has been found together with its corresponding reductase in Arabidopsis. Its molecular function has been confirmed as r…	flavonoids and lignin	AraCyc
Photorespiration	33	87	15	F5D14.25;AT3G14130;AGT;F15M7.11;MXI10.14;HPR;F5I6.13;T4C15.21;GLDP1;PGLP1;AOAT2;SHM1;RBCS1A;SHM4;SHM7	1.26033	0.020083	Rubisco (ribulose bisphosphate carboxylase/oxygenase) is a bifunctional enzyme that catalyzes both the carboxylation and oxygenation of D-ribulose-1,5-bisphosphate (RuBP). The carboxylation process is generally known as CO2 fixation (Calvin-Benson-Bassham cycle) whereas the oxygenation process is known as photorespiration (this pathway). Oxygenation of RuBP leads to the production of one molecule…	Photorespiration	AraCyc
Photosynthesis	37	191	29	PQL1;PSAN;PSBO2;PSBQ-2;T10O22.24;psbH;MXI10.14;PSBW;PSAD-2;PSAO;PSAK;PSAE-2;psbA;PSAF;PSBX;MFC16.20;F4L23.20;NPQ4;PSAH2;psbB;F12K21.3;HCEF1;PSI-P;PRK;RBCS1A;TPI;psbE;PSBY;FBA2	1.42924	3.88461e-05	Photosynthesis is composed of two processes, the light reactions and the dark reactions. The light reactons take place in the two photosystems - photosystem I and photosystem II, where light energy is harvested and is used to power the transfer of electrons from water, via a series of electron donors and acceptors, to the final acceptor NADP+, which is reduced to NADPH. The NADPH generated by the…	Photosynthesis	AraCyc
Photosynthesis, light reaction	8	69	19	PQL1;PSAN;PSBO2;PSBQ-2;psbH;PSBW;PSAD-2;PSAO;PSAK;PSAE-2;psbA;PSAF;PSBX;NPQ4;PSAH2;psbB;PSI-P;psbE;PSBY	1.48009	2.03063e-05	Photosynthesis is composed of two processes, the light reactions and the dark reactions. The light reactons take place in the two photosystems - photosystem I and photosystem II, where light energy is harvested and is used to power the transfer of electrons from water, via a series of electron donors and acceptors, to the final acceptor NADP+, which is reduced to NADPH. The NADPH generated by the…	Photosynthesis	AraCyc
Salicylic acid biosynthesis	23	87	14	CYP79B2;PAL4;C17L7.80;FMO1;DWF4;K18C1.6;AAE17;CYP86A8;AAE5;AAE1;T17A5.12;FAH1;OPCL1;PAL1	1.33778	0.0441668	Salicylate is an aromatic compound that is is common throughout the plant kingdom and is also found in some bacteria. Salicylate is important in plants, where it induces flowering and is involved in resistance against pathogen infection through the systematic acquired resistance mechanism [Durrant04, Shah03]. While plants can make salicylate in more than one pathway (see salicylate biosynthesis I…	defense	AraCyc
Superpathway of sucrose and starch metabolism I (non-photosynthetic tissue)	28	160	13	ATBFRUCT1;ATBETAFRUCT4;HXK2;SS4;F25P12.99;F25A4.12;MJB21.12;F5E6.17;CINV2;HXK1;AT4G34860;SUS1;SUS6	1.26172	0.0286361	In plants, sucrose is cleaved by either invertase or sucrose synthase. Invertase activity is found in the cytoplasm, vacuole, and apoplast, whereas sucrose cleavage by sucrose synthase is only found in the cytoplasm [Dey97a]. Hexoses derived from sucrose degradation are used to meet the energy and substrate requirements for plant growth or are used in the synthesis of fructans, starch, and cellul…	sucrose degradation	AraCyc
Triacylglycerol degradation	10	235	35	T4K22.3;MES1;AT3G14360;T1A4.20;F14N22.2;GLIP5;F1M20.14;AT1G33811;K15I22.11;T4O12.240;SDP1;AT3G26430;AT3G61680;MQB2.25;PLA-I{beta]2;LTL1;GLIP2;T6G15.100;T2O4.2;AT4G10955;AT3G48460;F14O23.4;K13P22.5;LIP1;MES11;AT3G49050;K15I22.15;PAD4;F23E6.2;K15I22.16;F2N1.17;AT5G37710;F14J9.5;MPL1;T9D9.3	1.25788	0.0256646	Triacylglycerol (TAG) degradation is critical to many plants for which lipids rather than carbohydrates are the major seed storage reserves. The breakdown of the seed storage lipid provides carbon skeletons and energy that can drive postgerminative plant growth before the plant root system and photosynthetic capacity are fully established. TAG degradation occurs in the seed oil body where TAG is …	lipid breakdown	AraCyc

## Sheet: 24 h vs. 0 h up
24 h vs. 0 h up
Name	# of Entities	Expanded # of Entities	# of Measured Entities	Measured entities	Median change	p-value	Pathway description Related to	Related to	Hit type
Calvin cycle	32	125	11	FBA2;HCEF1;MXI10.14;GAPB;MFC16.20;T10O22.24;RPE;GAPA-2;F9N12.9;PRK;F2J6.2	1.49812	0.0145401	Rubisco (ribulose bisphosphate carboxylase/oxygenase) is a bifunctional enzyme that catalyzes both the carboxylation and oxygenation of D-ribulose-1,5-bisphosphate (RuBP). The carboxylation process is generally known as CO2 fixation (this pathway) whereas the oxygenation process is known as photorespiration (photorespiration). This pathway is the only pathway in plants that can catalyze the net f…	CO2 fixation	AraCyc
Coumarin biosynthesis (via 2-coumarate)	16	102	9	BGLU41;BGLU47;BGLU17;BGLU11;BGLU16;BGLU12;BGLU9;BGLU44;BGLU15	1.60567	0.0359253	A widespread group of phenolics in plants termed coumarins constitute lactones of phenylpropanoids with a 2H-benzopyran-2-one nucleus [Brown86] [Seigler98]. At least 1000 natural occurring coumarins, among them about 300 simple coumarins have been found in many families of higher plants [Berenbaum91] with an especially high number of structural variations encountered in the Apiaceae [Seigler98]. …	phenolics	AraCyc
Gluconeogenesis	25	108	9	FBA2;HCEF1;PCK2;GAPB;PCK1;T10O22.24;GAPA-2;PRK;F2J6.2	2.0409	0.00789114	Gluconeogenesis is the generation of glucose from non-sugar carbon substrates such as pyruvate, (S)-lactate, glycerol, and glucogenic amino acids (primarily L-alanine and L-glutamine). The process is essentially the reversal of the glycolysis pathway. However, two glycolytic enzymes catalyze irreversible reactions. In order to enable the pathway to flow in the direction of glucose production, the…	glucose production	AraCyc
IAA biosynthesis I	42	64	9	YUC3;CYP79B2;AMI1;AT4G34880;T2I1.70;NIT4;TOC64-III;AT4G08790;FAAH	1.42367	0.0250004	The phytohormone family of auxins regulates many plant biological processes including cell division, elongation, differentiation, root initiation, tropic responses, flowering, fruit ripening, and senescence [Woodward05]. Indole-3-acetic acid (IAA) is the most abundant natural plant auxin. This is the main tryptophan-dependent pathway for auxin biosynthesis in Arabidopsis thaliana and most likely …	auxin biosynthesis	AraCyc
Leucine degradation	27	56	7	MCCA;MCCB;IVD;ACS10;BCAT-2;AT2G26800;BCAT3	1.50024	0.0463129	In plants the branched-chain amino acids, leucine, isoleucine and valine, can be broken down. The end products of the catabolic pathways, acetyl-CoA, propionyl-CoA and acetoacetate, enter the TCA cycle to generate energy. The branched-chain amino acids promote their own degradations, but only during seed germination, senescence, or under sugar starvation. It suggests the degradation pathways prov…	TCA cycle	AraCyc
Leucodelphinidin biosynthesis	17	51	8	CYP79B2;FMO1;K18C1.6;M4I22.60;DFR;FAH1;DWF4;CYP86A8	1.60764	0.0251875	Leucodelphinidin is a colorless intermediate in the biosynthesis of the corresponding colored anthocyanin delphinidin 3-O-glucoside and derivatives thereof (anthocyanin biosynthesis (delphinidin 3-O-glucoside)) [Springob03, Su03]. Leucoanthocyanidins in general are compounds at a branch-point embedded in that metabolic sequence and represent an important regulatory point to feed a range of flavon…	anthocyanin biosynthesis	AraCyc
Oxidative ethanol degradation I	14	59	8	K5J14.6;ALDH7B4;AAE7;F6N18.16;ALDH2B7;T4C12.30;ALDH3F1;ALDH3I1	1.65767	0.0269884	The existence of this pathway remains uncertain. Organisms can use ethanol as a carbon source. Ethanol is oxidized to acetate through acetaldehyde by alcohol dehydrogenase (ADH) and acetaldehyde dehydrogenase (ALDH) [Fujishige04]. From our literature searches, it is unclear whether acetaldehyde is converted into acetate, acetyl-CoA, both or neither, and we have failed to find reports of enzymes a…	existence of this pathway uncertain	AraCyc
Phenylalanine degradation III	15	56	5	K5J14.6;F6N18.16;ACS10;K19P17.14;T4C12.30	1.50024	0.0286741	Aromatic amino acids, such as L-phenylalanine, can be used as a nitrogen source, but not as a carbon source. Following the transamination of L-phenylalanine to 2-oxo-3-phenylpropanoate, the 2-oxo acid is converted to phenylacetaldehyde and eventually 2-phenylethanol, which is excreted from the cell [Vuralhan03]. The first step is performed by either of two aromatic amino acid transaminases. aroma…	amino acids degradation (yeast)	AraCyc
Phenylpropanoid biosynthesis	37	135	15	F5D21.12;F14G6.7;CCoAOMT1;K9H21.11;CHY1;F14J9.17;FAH1;F7K24.190;CAD5;C17L7.80;4CL1;CAD1;AT3G60510;OMT1;OPCL1	1.32224	0.0224613	The enzyme catalyzing the reaction from phenylalanin to trans-cinnamate, i.e. phenylalanine ammonia-lyase (PAL) has been characterized in Arabidopsis thaliana [Cochrane04]. The next step is catalyzed by a cytochrome P450 dependent monooxygenase, i.e. cinnamate-4-hydroxylase that has been found together with its corresponding reductase in Arabidopsis. Its molecular function has been confirmed as r…	flavonoids and lignin	AraCyc
Photorespiration	33	87	12	AGT;F5D14.25;MXI10.14;AT3G14130;HPR;AOAT2;SHM7;PGLP1;F15M7.11;AT3G14420;SHM1;F5I6.13	1.4511	0.0493059	Rubisco (ribulose bisphosphate carboxylase/oxygenase) is a bifunctional enzyme that catalyzes both the carboxylation and oxygenation of D-ribulose-1,5-bisphosphate (RuBP). The carboxylation process is generally known as CO2 fixation (Calvin-Benson-Bassham cycle) whereas the oxygenation process is known as photorespiration (this pathway). Oxygenation of RuBP leads to the production of one molecule…	Photorespiration	AraCyc
Photosynthesis	37	191	32	FBA2;HCEF1;NPQ4;PQL1;MXI10.14;PSAH2;PSAK;psbB;GAPB;PSBX;PSAE-2;PSBQ-2;PSBW;PSAF;psaA;PSAN;PSAD-2;PSAO;PSBO2;psbH;MFC16.20;PSBY;T10O22.24;psbE;RPE;GAPA-2;F9N12.9;PRK;PSI-P;PSB28;psbA;F2J6.2	1.66872	1.18531e-06	Photosynthesis is composed of two processes, the light reactions and the dark reactions. The light reactons take place in the two photosystems - photosystem I and photosystem II, where light energy is harvested and is used to power the transfer of electrons from water, via a series of electron donors and acceptors, to the final acceptor NADP+, which is reduced to NADPH. The NADPH generated by the…	Photosynthesis	AraCyc
Photosynthesis, light reaction	8	69	21	NPQ4;PQL1;PSAH2;PSAK;psbB;PSBX;PSAE-2;PSBQ-2;PSBW;PSAF;psaA;PSAN;PSAD-2;PSAO;PSBO2;psbH;PSBY;psbE;PSI-P;PSB28;psbA	1.68777	1.05177e-05	Photosynthesis is composed of two processes, the light reactions and the dark reactions. The light reactons take place in the two photosystems - photosystem I and photosystem II, where light energy is harvested and is used to power the transfer of electrons from water, via a series of electron donors and acceptors, to the final acceptor NADP+, which is reduced to NADPH. The NADPH generated by the…	Photosynthesis	AraCyc
Pyridine nucleotide cycling (plants)	32	61	7	NIC1;DML2;NUDT4;DML3;NMNAT;NUDT2;OGG1	1.76849	0.00495532	The pyridine nucleotide NAD and NADP are ubiquitous coenzymes that may have impact on virtually every metabolic pathway in the cell [Noctor06] [Moat87]. The biosynthesis of NAD in plants is realized via two major routes the de novo synthesis of NAD (see NAD biosynthesis I (from aspartate)) and the pyridine nucleotide cycle (this pathway). The name of the latter was coined to summarize the various…	degradation and salvage of pyridine compounds	AraCyc
Sucrose degradation to ethanol and lactate (anaerobic)	47	252	11	FBA2;K5J14.6;GAPB;F6N18.16;T10O22.24;T4C12.30;HXK2;GAPA-2;SUS6;PKP-ALPHA;PRK	1.35057	0.0149862	Oxygen deprivation is a primary stress in plants subjected to flooding. Under low oxygen tensions, plants modify several aspects of their metabolism, in particular by shifting from respiratory to fermentative energy production [Ricard94, Vartapetian97]. Increased activity of the ethanol fermentation pathway from pyruvate allows reoxidation of NADH produced in glycolysis, thus enabling the plant t…	Oxygen deprivation	AraCyc
Superpathway of cytosolic glycolysis (plants), pyruvate dehydrogenase and TCA cycle	57	310	14	FBA2;GAPB;SDH2-2;PMDH1;T10O22.24;cICDH;F19P19.13;MCK7.20;GAPA-2;PKP-ALPHA;ACO3;PRK;cMDH;LTA3	1.39674	0.0412782	The glycolysis pathway represented here is also known as the 'Embden-Meyerhof-Parnas pathway'. First identified in yeast cells and mammalian tissue, it is now also seen as the 'central' metabolic pathway in plants, and can be found, if at least in part, in all organisms. Glycolysis has evolved as a catabolic anaerobic pathway that fulfills two essential functions: i) it oxidizes hexoses to genera…	glycolysis	AraCyc

## Sheet: 72 h vs. 0 h UP
72 h vs. 0 h up
Name	# of Entities	Expanded # of Entities	# of Measured Entities	Measured entities	Median change	p-value	Pathway description Related to	Related to	Hit type
2,4,6-trinitrotoluene degradation	22	22	6	UGT74E2;UGT73B5;UGT73C1;UGT73C6;UGT73B2;UGT73B4	1.59803	0.0410284	The 2,4,6-trinitrotoluene (TNT), a nitroaromatic explosive, is a highly persistent, organic pollutant, introduced into the environment from the industries involved in the manufacture, packaging, use and decommissioning of explosives. It is a primary target for remediation because of its toxicity (it is a designated class-C carcinogen) and the global extent of environmental contamination. Phytorem…	detoxification	AraCyc
Abscisic acid glucose ester biosynthesis	5	245	54	UGT74F2;CSLD5;UGT74E2;UGT78D2;CSLE1;F1C9.11;UGT73B5;UGT73C1;GATL10;UGT85A5;F13K3.18;AT3G11340;UGT73C6;UGT78D1;UGT85A2;T20F21.27;UGT75B2;LGT8;T27E13.12;UGT85A1;F24P17.7;AT3G21790;UGT84A1;UGT78D3;GAUT11;UGT88A1;GAUT10;F12M16.19;T32E8.14;K19P17.18;FRA8;T22F11.11;PARVUS;EBS1;F9L11.10;HYR1;CSLG2;UGT73B2;CSLG3;UGT84B1;GATL7;CSLC5;UGT72B3;T19L18.9;T24H18.60;PGSIP1;UGT73B4;DOGT1;UGT71D1;FUT13;QUA1;PGSIP6…	1.2204	0.0289783	The plant hormone abscisic acid (ABA) is involved in the regulation of several crucial physiological and developmental processes in plants, as well as in the adaptative responses to environmental stresses [Zeevaart88]. The regulation of these processes hinges on the size of the bioactive ABA pool. This pool is thought to be maintained through a finely tuned equilibrium between ABA biosynthesis an…	ABA catabolism	AraCyc
Ajugose biosynthesis (galactinol-dependent)	6	246	54	UGT74F2;CSLD5;UGT74E2;UGT78D2;CSLE1;F1C9.11;UGT73B5;UGT73C1;GATL10;UGT85A5;F13K3.18;AT3G11340;UGT73C6;UGT78D1;UGT85A2;T20F21.27;UGT75B2;LGT8;T27E13.12;UGT85A1;F24P17.7;AT3G21790;UGT84A1;UGT78D3;GAUT11;UGT88A1;GAUT10;F12M16.19;T32E8.14;K19P17.18;FRA8;T22F11.11;PARVUS;EBS1;F9L11.10;HYR1;CSLG2;UGT73B2;CSLG3;UGT84B1;GATL7;CSLC5;UGT72B3;T19L18.9;T24H18.60;PGSIP1;UGT73B4;DOGT1;UGT71D1;FUT13;QUA1;PGSIP6…	1.2204	0.0289783	Verbascose and ajugose are two members of the so-called 'raffinose series' of sucrosyl oligosaccharides (also known as raffinose family oligosaccharides, RFOs). RFOs are thought to be involved in carbohydrate storage, dessication tolerance and seed viability. Sucrosyl oligosaccharides represent a large portion of primary oligosaccharides in plants (defined as oligosaccharides synthesized by the a…	Oligosaccharides Biosynthesis	AraCyc
Ajugose biosynthesis II (galactinol-independent)	6	246	54	UGT74F2;CSLD5;UGT74E2;UGT78D2;CSLE1;F1C9.11;UGT73B5;UGT73C1;GATL10;UGT85A5;F13K3.18;AT3G11340;UGT73C6;UGT78D1;UGT85A2;T20F21.27;UGT75B2;LGT8;T27E13.12;UGT85A1;F24P17.7;AT3G21790;UGT84A1;UGT78D3;GAUT11;UGT88A1;GAUT10;F12M16.19;T32E8.14;K19P17.18;FRA8;T22F11.11;PARVUS;EBS1;F9L11.10;HYR1;CSLG2;UGT73B2;CSLG3;UGT84B1;GATL7;CSLC5;UGT72B3;T19L18.9;T24H18.60;PGSIP1;UGT73B4;DOGT1;UGT71D1;FUT13;QUA1;PGSIP6…	1.2204	0.0289783	verbascose and ajugose are two members of the so-called 'raffinose series' of sucrosyl oligosaccharides (also known as raffinose family oligosaccharides, RFOs). RFOs are thought to be involved in carbohydrate storage, dessication tolerance and seed viability. Sucrosyl oligosaccharides represent a large portion of primary oligosaccharides in plants (defined as oligosaccharides synthesized by the a…	Oligosaccharides Biosynthesis	AraCyc
Chlorophyllide a biosynthesis	32	65	10	PORA;CRD1;POR C;GUN5;ALB1;AT4G35250;PCB2;HEME2;HEME1;PPOX	1.48437	0.00617607	Chlorophyll is a green photosynthetic pigment found in photosynthetic plants, algae, and bacteria. Its name is derived from ancient Greek: chloros = green and phyllon = leaf. Chlorophyll absorbs mostly in the blue and, to a lesser extent, red portions of the electromagnetic spectrum, hence its intense green color. There are several variants of chlorophyll (for example, see chlorophyll cycle for t…	biosynthesis of all chlorophylls	AraCyc
Coumarin biosynthesis (via 2-coumarate)	16	102	6	BGLU41;BGLU16;BGLU17;BGLU11;BGLU44;BGLU15	1.36078	0.0113137	A widespread group of phenolics in plants termed coumarins constitute lactones of phenylpropanoids with a 2H-benzopyran-2-one nucleus [Brown86] [Seigler98]. At least 1000 natural occurring coumarins, among them about 300 simple coumarins have been found in many families of higher plants [Berenbaum91] with an especially high number of structural variations encountered in the Apiaceae [Seigler98]. …	phenolics	AraCyc
Cutin biosynthesis	31	51	7	FMO1;CYP79B2;CYP94C1;HTH;CYP86A8;FAR4;K18C1.6	1.29528	0.0390566	Above-ground epidermal surfaces of vascular plants are covered by a lipophilic layer known as the cuticle. The cuticle functions as a barrier to control the movement of gas, water and solute, as well as plant pathogens. Plant cuticles are composed of cutin and cuticular wax. Cutin is a polymer comprised of cutin monomers that are attached to each other by an ester linkage. Cutin monomers include …	Cutin biosynthesis	AraCyc
Cysteine biosynthesis	9	42	7	CS26;F14J16.13;CYSD2;SERAT2;2;CYSC1;OASA1;CYSD1	1.30051	0.0378261	Cysteine biosynthesis represents the final step of sulfate assimilatory reduction and the sole entry point of reduced sulfur into an organic form in plants. Serine provides the amino acid backbone for cysteine synthesis which proceeds via the acetyl-activated intermediate O-acetylserine. Cysteine is not only a protein constituent, but a substrate for methionine biosynthesis, and a precursor for t…	Cysteine biosynthesis	AraCyc
Cytokinins 7-N-glucoside biosynthesis	17	257	54	UGT74F2;CSLD5;UGT74E2;UGT78D2;CSLE1;F1C9.11;UGT73B5;UGT73C1;GATL10;UGT85A5;F13K3.18;AT3G11340;UGT73C6;UGT78D1;UGT85A2;T20F21.27;UGT75B2;LGT8;T27E13.12;UGT85A1;F24P17.7;AT3G21790;UGT84A1;UGT78D3;GAUT11;UGT88A1;GAUT10;F12M16.19;T32E8.14;K19P17.18;FRA8;T22F11.11;PARVUS;EBS1;F9L11.10;HYR1;CSLG2;UGT73B2;CSLG3;UGT84B1;GATL7;CSLC5;UGT72B3;T19L18.9;T24H18.60;PGSIP1;UGT73B4;DOGT1;UGT71D1;FUT13;QUA1;PGSIP6…	1.2204	0.0289783	Several types of cytokinins conjugation exist which render cytokinins inactive. When plants are subjected to high levels of cytokinin application, the major conjugate that forms is the 7-N-glucoside [Hou04]. In contrast to the O-glucosides, the 7-N- and 9-N-glucosides are resistant to glucosidases [Brzobohaty93], and this feature, together with their accimilation in the plant, has led to the sugg…	Cytokinins conjugate biosynthesis	AraCyc
Cytokinins 9-N-glucoside biosynthesis	15	255	54	UGT74F2;CSLD5;UGT74E2;UGT78D2;CSLE1;F1C9.11;UGT73B5;UGT73C1;GATL10;UGT85A5;F13K3.18;AT3G11340;UGT73C6;UGT78D1;UGT85A2;T20F21.27;UGT75B2;LGT8;T27E13.12;UGT85A1;F24P17.7;AT3G21790;UGT84A1;UGT78D3;GAUT11;UGT88A1;GAUT10;F12M16.19;T32E8.14;K19P17.18;FRA8;T22F11.11;PARVUS;EBS1;F9L11.10;HYR1;CSLG2;UGT73B2;CSLG3;UGT84B1;GATL7;CSLC5;UGT72B3;T19L18.9;T24H18.60;PGSIP1;UGT73B4;DOGT1;UGT71D1;FUT13;QUA1;PGSIP6…	1.2204	0.0289783	Several types of cytokinins conjugation exist which render cytokinins inactive. When plants are subjected to high levels of cytokinin application, high levels of N-glucosides are detected. In contrast to the O-glucosides, the 7-N- and 9-N-glucosides are resistant to glucosidases, and this feature, together with their accimilation in the plant, has led to the suggestion that N-glucosylation is inv…	Cytokinins conjugate biosynthesis	AraCyc
Cytokinins-O-glucoside biosynthesis	13	318	54	UGT74F2;CSLD5;UGT74E2;UGT78D2;CSLE1;F1C9.11;UGT73B5;UGT73C1;GATL10;UGT85A5;F13K3.18;AT3G11340;UGT73C6;UGT78D1;UGT85A2;T20F21.27;UGT75B2;LGT8;T27E13.12;UGT85A1;F24P17.7;AT3G21790;UGT84A1;UGT78D3;GAUT11;UGT88A1;GAUT10;F12M16.19;T32E8.14;K19P17.18;FRA8;T22F11.11;PARVUS;EBS1;F9L11.10;HYR1;CSLG2;UGT73B2;CSLG3;UGT84B1;GATL7;CSLC5;UGT72B3;T19L18.9;T24H18.60;PGSIP1;UGT73B4;DOGT1;UGT71D1;FUT13;QUA1;PGSIP6…	1.2204	0.0289783	Several types of cytokinins conjugation exist which render cytokinins inactive. O-glucosylation is reversible, and the O-glucosides are resistant to cleavage of the N6-side chain by cytokinin oxidases [Schmulling03]. Because these conjugates can be converted back into active cytokinins by β-glucosidases [Brzobohaty93], it has been suggested that they represent inactive, stable storage forms of th…	Cytokinins conjugate biosynthesis	AraCyc
Galactosylcyclitol biosynthesis	9	249	54	UGT74F2;CSLD5;UGT74E2;UGT78D2;CSLE1;F1C9.11;UGT73B5;UGT73C1;GATL10;UGT85A5;F13K3.18;AT3G11340;UGT73C6;UGT78D1;UGT85A2;T20F21.27;UGT75B2;LGT8;T27E13.12;UGT85A1;F24P17.7;AT3G21790;UGT84A1;UGT78D3;GAUT11;UGT88A1;GAUT10;F12M16.19;T32E8.14;K19P17.18;FRA8;T22F11.11;PARVUS;EBS1;F9L11.10;HYR1;CSLG2;UGT73B2;CSLG3;UGT84B1;GATL7;CSLC5;UGT72B3;T19L18.9;T24H18.60;PGSIP1;UGT73B4;DOGT1;UGT71D1;FUT13;QUA1;PGSIP6…	1.2204	0.0289783	Plants containing cyclitols often produce, in addition to RFOs (raffinose , stachyose, etc; see ajugose biosynthesis I (galactinol-dependent)), non-reducing galactosylcyclitols. These compounds are often found in seeds of many legumes (lentil, chickpea and soybean [Quemener83, Horbowicz94]). Like RFOs, these soluble galactosylcyclitols are thought to be involved in carbohydrate storage, dessicati…	Galactosylcyclitol biosynthesis	AraCyc
Gluconeogenesis	25	108	12	FBA2;GAPA-2;GAPB;HCEF1;PRK;PCK2;T10O22.24;PCK1;GAPC1;LOS2;GAPC2;ENOC	1.4167	0.00353862	Gluconeogenesis is the generation of glucose from non-sugar carbon substrates such as pyruvate, (S)-lactate, glycerol, and glucogenic amino acids (primarily L-alanine and L-glutamine). The process is essentially the reversal of the glycolysis pathway. However, two glycolytic enzymes catalyze irreversible reactions. In order to enable the pathway to flow in the direction of glucose production, the…	glucose production	AraCyc
Homogalacturonan degradation	9	231	18	T14P8.1;MNJ7.9;AT5G19730;F22D16.20;F17I14.50;AT3G10720;PME2;PG2;T6A9.22;F20B24.8;F4L23.27;PME3;AT3G62110;AT3G57790;PME61;T32A16.3;AT4G23500;PME1	1.57001	0.000279616	Homogalacturonan (HGA) is a linear chain of 1,4-linked a-D-galacturonic acid residues in which some of the carboxyl groups are methyl esterified. HGA accounts for up to 60% of the pectin found in primary cell walls of all plants. The pectin network is systematically disassembled during many stages of plant development, especially those that require cell separation including fruit ripening, organ …	pectin biosynthesis	AraCyc
IAA degradation IV	20	260	56	GH3.17;UGT74F2;CSLD5;UGT74E2;UGT78D2;CSLE1;F1C9.11;UGT73B5;UGT73C1;GATL10;UGT85A5;F13K3.18;AT3G11340;UGT73C6;UGT78D1;UGT85A2;T20F21.27;UGT75B2;LGT8;T27E13.12;UGT85A1;F24P17.7;AT3G21790;UGT84A1;UGT78D3;GAUT11;UGT88A1;GAUT10;F12M16.19;GH3.3;T32E8.14;K19P17.18;FRA8;T22F11.11;PARVUS;EBS1;F9L11.10;HYR1;CSLG2;UGT73B2;CSLG3;UGT84B1;GATL7;CSLC5;UGT72B3;T19L18.9;T24H18.60;PGSIP1;UGT73B4;DOGT1;UGT71D1;FUT1…	1.2204	0.0163328	The plant hormone indole-3-acetic acid (IAA) can be degraded (inactivated) via either decarboxylative or non-decarboxylative oxidation. Decarboxylative oxidation involves plant peroxidase. The pathway and role of decarboxylative oxidation in IAA metabolism in higher plants are not clear. Studies in varies plants on non-decarboxylative oxidation suggest it is the major catabolic route of IAA. Diff…	IAA degradation	AraCyc
Kaempferol glucoside biosynthesis (Arabidopsis)	15	270	54	UGT74F2;CSLD5;UGT74E2;UGT78D2;CSLE1;F1C9.11;UGT73B5;UGT73C1;GATL10;UGT85A5;F13K3.18;AT3G11340;UGT73C6;UGT78D1;UGT85A2;T20F21.27;UGT75B2;LGT8;T27E13.12;UGT85A1;F24P17.7;AT3G21790;UGT84A1;UGT78D3;GAUT11;UGT88A1;GAUT10;F12M16.19;T32E8.14;K19P17.18;FRA8;T22F11.11;PARVUS;EBS1;F9L11.10;HYR1;CSLG2;UGT73B2;CSLG3;UGT84B1;GATL7;CSLC5;UGT72B3;T19L18.9;T24H18.60;PGSIP1;UGT73B4;DOGT1;UGT71D1;FUT13;QUA1;PGSIP6…	1.2204	0.0289783	Flavonole such as kaempferol (this pathway) and quercetin and their glucosidic derivatives (compare quercetin glycoside biosynthesis (Arabidopsis)) are the major flavonoids found in Arabidopsis thaliana [Veit99] [Kerhoas06]. The occurrence of the two main flavonols kaempferol and quercetin is predominant in different tissues. Quercetin appears to be the main flavonoid in seeds and kaempferol is m…	Flavonols Biosynthesis	AraCyc
Monolignol glucosides biosynthesis	12	254	54	UGT74F2;CSLD5;UGT74E2;UGT78D2;CSLE1;F1C9.11;UGT73B5;UGT73C1;GATL10;UGT85A5;F13K3.18;AT3G11340;UGT73C6;UGT78D1;UGT85A2;T20F21.27;UGT75B2;LGT8;T27E13.12;UGT85A1;F24P17.7;AT3G21790;UGT84A1;UGT78D3;GAUT11;UGT88A1;GAUT10;F12M16.19;T32E8.14;K19P17.18;FRA8;T22F11.11;PARVUS;EBS1;F9L11.10;HYR1;CSLG2;UGT73B2;CSLG3;UGT84B1;GATL7;CSLC5;UGT72B3;T19L18.9;T24H18.60;PGSIP1;UGT73B4;DOGT1;UGT71D1;FUT13;QUA1;PGSIP6…	1.2204	0.0289783	Transfer of the glycosyl moiety from sugar nucleotides to a large number and molecular diversity of acceptors is catalyzed by glycosyltransferases [Sinnott90]. Glucosyltransferases as one subclass of glycosyltransferases are involved in the glucosylation of a broad variety of secondary plant metabolites, amongst them monolignols involved in the metabolic sequence of lignin biosynthesis [Ibrahim77…	lignin biosynthesis	AraCyc
Pelargonidin conjugates biosynthesis	5	245	54	UGT74F2;CSLD5;UGT74E2;UGT78D2;CSLE1;F1C9.11;UGT73B5;UGT73C1;GATL10;UGT85A5;F13K3.18;AT3G11340;UGT73C6;UGT78D1;UGT85A2;T20F21.27;UGT75B2;LGT8;T27E13.12;UGT85A1;F24P17.7;AT3G21790;UGT84A1;UGT78D3;GAUT11;UGT88A1;GAUT10;F12M16.19;T32E8.14;K19P17.18;FRA8;T22F11.11;PARVUS;EBS1;F9L11.10;HYR1;CSLG2;UGT73B2;CSLG3;UGT84B1;GATL7;CSLC5;UGT72B3;T19L18.9;T24H18.60;PGSIP1;UGT73B4;DOGT1;UGT71D1;FUT13;QUA1;PGSIP6…	1.2204	0.0289783	Anthocyanins are produced in two distinguished sets of reactions, the first one (early-stage) leading to the first stable anthocyanidin, i.e. anthocyanidin-3-O-glucosides (anthocyanin biosynthesis (cyanidin 3-O-glucoside)) and the second one (late-stage) comprising further modification of those compounds such as glycosylation, acylation and methylation (this pathway). These late-stage reactions a…	Anthocyanins Biosynthesis	AraCyc
Photosynthesis	37	191	36	PSAD-2;NPQ4;FBA2;PSBQ-2;PSAN;psbB;PSAF;MXI10.14;PSBO2;PSBX;PSAE-2;PSAO;PQL1;PSAK;GAPA-2;GAPB;PSAH2;psbH;PSBW;HCEF1;psbA;PSBY;psbE;PRK;T10O22.24;rbcL;PSI-P;psaA;F12K21.3;MFC16.20;PSB28;F4L23.20;TPI;TIM;AT2G34590;RPE	2.06455	4.75743e-09	Photosynthesis is composed of two processes, the light reactions and the dark reactions. The light reactons take place in the two photosystems - photosystem I and photosystem II, where light energy is harvested and is used to power the transfer of electrons from water, via a series of electron donors and acceptors, to the final acceptor NADP+, which is reduced to NADPH. The NADPH generated by the…	Photosynthesis	AraCyc
Photosynthesis, light reaction	8	69	21	PSAD-2;NPQ4;PSBQ-2;PSAN;psbB;PSAF;PSBO2;PSBX;PSAE-2;PSAO;PQL1;PSAK;PSAH2;psbH;PSBW;psbA;PSBY;psbE;PSI-P;psaA;PSB28	2.56795	1.53781e-10	Photosynthesis is composed of two processes, the light reactions and the dark reactions. The light reactons take place in the two photosystems - photosystem I and photosystem II, where light energy is harvested and is used to power the transfer of electrons from water, via a series of electron donors and acceptors, to the final acceptor NADP+, which is reduced to NADPH. The NADPH generated by the…	Photosynthesis	AraCyc
Quercetin glucoside biosynthesis	15	270	54	UGT74F2;CSLD5;UGT74E2;UGT78D2;CSLE1;F1C9.11;UGT73B5;UGT73C1;GATL10;UGT85A5;F13K3.18;AT3G11340;UGT73C6;UGT78D1;UGT85A2;T20F21.27;UGT75B2;LGT8;T27E13.12;UGT85A1;F24P17.7;AT3G21790;UGT84A1;UGT78D3;GAUT11;UGT88A1;GAUT10;F12M16.19;T32E8.14;K19P17.18;FRA8;T22F11.11;PARVUS;EBS1;F9L11.10;HYR1;CSLG2;UGT73B2;CSLG3;UGT84B1;GATL7;CSLC5;UGT72B3;T19L18.9;T24H18.60;PGSIP1;UGT73B4;DOGT1;UGT71D1;FUT13;QUA1;PGSIP6…	1.2204	0.0289783	Flavonoids have been researched in much detail because of their impact on UV-protection, defense and resistance and hormone interactions in plants [WinkelShirley02] (see also quercetin glycoside biosynthesis (Arabidopsis)). In general, polyphenolic glucosides constitute a very heterogenic group with about 6500 identified compounds in plants [Harborne00] [Harborne99]. The bioavailability of querce…	Flavonols Biosynthesis	AraCyc
Sucrose degradation to ethanol and lactate (anaerobic)	47	252	20	FBA2;GAPA-2;GAPB;F6N18.16;PRK;SUS6;T10O22.24;MCD7.8;AT3G49160;K5J14.6;UGP2;GAPC1;F12K8.21;HXK1;LOS2;GAPC2;PKP-ALPHA;TPI;ENOC;TIM	1.23556	0.0434974	Oxygen deprivation is a primary stress in plants subjected to flooding. Under low oxygen tensions, plants modify several aspects of their metabolism, in particular by shifting from respiratory to fermentative energy production [Ricard94, Vartapetian97]. Increased activity of the ethanol fermentation pathway from pyruvate allows reoxidation of NADH produced in glycolysis, thus enabling the plant t…	Oxygen deprivation	AraCyc
Superpathway of sucrose degradation to pyruvate	49	276	24	FBA2;GAPA-2;ATBETAFRUCT4;GAPB;PRK;SUS6;T10O22.24;CINV2;MCD7.8;AT3G49160;ATBFRUCT1;MEE51;UGP2;F14G6.15;INV-E;GAPC1;HXK1;LOS2;GAPC2;F25P12.99;PKP-ALPHA;TPI;ENOC;TIM	1.20984	0.0361293	In plants, sucrose is cleaved by either invertase or sucrose synthase. Invertase activity is found in the cytoplasm, vacuole, and apoplast, whereas sucrose cleavage by sucrose synthase is only found in the cytoplasm [Dey97a]. Hexoses derived from sucrose degradation are used to meet the energy and substrate requirements for plant growth or are used in the synthesis of fructans, starch, and cellul…	sucrose degradation	AraCyc
Trehalose biosynthesis	9	52	6	T1P17.20;ATTPPA;TPS9;TPS7;TPS5;T31P16.90	1.73874	0.0384173	Trehalose is a disaccharide widespread among microorganisms and invertebrates [Elbein74], where it plays a role in stress protection, particularly with regard to desiccation, freezing, and heat stress [Crowe84, Wiemken90, Ribeiro97]. Until recently, it was thought that plants did not produce trehalose. However, using GC-MS and NMR analysis, trehalose was shown to be produced in Arabidopsis [Vogel…	Trehalose biosynthesis	AraCyc
Triacylglycerol degradation	10	235	37	GLIP5;T4K22.3;GLIP2;K13P22.5;AT4G26790;F14N22.2;T4O12.240;F1M20.14;T1A4.20;T22H22.20;MES1;F6F22.3;K15I22.15;AT1G33811;GLIP1;MQB2.25;AT4G10955;SDP1;F14O23.4;AT3G26430;F15D2.22;AT3G14360;T2O4.2;K15I22.16;LTL1;MES11;F23E6.2;PLA-I{beta]2;F14J9.5;PAD4;T6G15.100;AT5G14450;LIP1;F2N1.17;GLIP4;MHK10.17;AT3G48460	1.2419	0.00238675	Triacylglycerol (TAG) degradation is critical to many plants for which lipids rather than carbohydrates are the major seed storage reserves. The breakdown of the seed storage lipid provides carbon skeletons and energy that can drive postgerminative plant growth before the plant root system and photosynthetic capacity are fully established. TAG degradation occurs in the seed oil body where TAG is …	lipid breakdown	AraCyc
Xylan biosynthesis	11	264	56	UGT74F2;CSLD5;UGT74E2;UGT78D2;CSLE1;F1C9.11;UGT73B5;UGT73C1;GATL10;UGT85A5;F13K3.18;AT3G11340;UGT73C6;UGT78D1;UGT85A2;T20F21.27;UGT75B2;LGT8;T27E13.12;UGT85A1;F24P17.7;AT3G21790;UGT84A1;UGT78D3;GAUT11;UGT88A1;GAUT10;F12M16.19;T32E8.14;K19P17.18;FRA8;T22F11.11;PARVUS;EBS1;F9L11.10;HYR1;CSLG2;UGT73B2;CSLG3;UGT84B1;GATL7;CSLC5;UGT72B3;AT-HF;T19L18.9;T24H18.60;PGSIP1;UGT73B4;DOGT1;GUT1;UGT71D1;FUT13;…	1.21841	0.0474022	Xylans are a major group of hemicellulose present in the plant cell wall especially in the secondary cell wall and considered to be the second most abundant biopolymer in the plant kingdom. They consist of an β-(1- 4) linked D-xylosyl back bone partially substituted on C2 or C3 position with α- linked L-arabinose or acetyl esters or 4-O-methyl D-glucuronate or D-glucuronate. The ratio and type of…	secondary Cell Wall	AraCyc

## Sheet: 6 h vs. 0 h down
6 h vs. 0 h down
Name	# of Entities	Expanded # of Entities	# of Measured Entities	Measured entities	Median change	p-value	Pathway description Related to	Related to	Hit type
Cuticular wax biosynthesis	18	43	6	CER1;MTE17.5;MTE17.8;FAR4;CER4;CYP96A15	-1.27921	0.0367114	Above-ground epidermal surfaces of vascular plants are covered by a lipophilic layer known as the cuticle. Plant cuticles are composed of cutin (cutin biosynthesis) and cuticular wax. The major components of cuticular wax are very long chain fatty acids (chain length is greater than 18 carbon) and very long chain fatty acid derived aldehydes, alkanes, secondary alcohols, ketones, primary alcohols…	cuticular wax	AraCyc
Fatty acid biosynthesis - initial steps	15	154	16	KAS III;PEL3;CAC2;MDN11.1;T22H22.2;AT3G26935;F6I18.40;AT3G50280;KCS1;T27E13.6;ACC1;DL3585C;MXF12.60;MPF21.3;ASAT1;T5M16.13	-1.2336	0.0201076	Fatty acids are key building blocks for the phospholipid components of cell membranes and are determinants of intracellular communication, in the form of lipid second messengers [Prieschl00], and fatty acyl moieties of proteins that modify their location and function [Resh99]. There are two basic types of fatty acid (FAS) biosynthesis mechanisms. The type I system is found in mammals and lower eu…	Fatty acid biosynthesis	AraCyc
Flavonoid biosynthesis	23	67	10	4CL1;C17L7.80;OPCL1;K9H21.11;4CL2;F13C5.180;F3H;TT5;K18I23.7;TT4	-1.3195	0.0129602	Flavonoids are secondary metabolites formed from phenylpropanoid and fatty acid derivatives and have important functions, acting as UV-B protectors [Ryan01], attractors of pollinators and seed dispersers, insect feeding attractors, anti-feedants, signal molecules in legume-rhizobium bacteria interactions [Peters86], and fungicides. Flavonoids have also received a lot of attention due to their eff…	defense	AraCyc
Galactose degradation I	25	84	5	UGP2;MAJ23.90;K3K3.170;AT5G15490;GalAK	-1.28671	0.0191561	The enzymes of the Leloir pathway (here named galactose degradation I (Leloir pathway)) catalyze the conversion of D-galactose to the more metabolically versatile D-glucose 6-phosphate. This pathway is required since galactose itself cannot be used for glycolysis directly. In most organisms five enzymes are required to catalyze this conversion: a galactose-1-epimerase, a galactokinase, a galactos…	for glycolysis	AraCyc
Glucosinolate biosynthesis from dihomomethionine	37	101	8	AGD2;ACS10;ST2A;SOT16;F12G12.14;SOT18;SOT12;AT3G45080	-1.55405	0.00219399	Glucosinolates are nitrogen and sulfur containing secondary metabolites found mainly in the order Capparales, which includes crop plants such as oilseed rape, and the model plant Arabidopsis of the Brassicaceae family. Glucosinolates play an important role in plant defense. They also give the typical sharp taste and odor to many members of the Brassicaceae family such as mustard. Glucosinolates a…	defense	AraCyc
Glucosinolate biosynthesis from hexahomomethionine	32	96	8	AGD2;ACS10;ST2A;SOT16;F12G12.14;SOT18;SOT12;AT3G45080	-1.55405	0.00219399	Glucosinolates are nitrogen and sulfur containing secondary metabolites found mainly in the order Capparales, which includes crop plants such as oilseed rape, and the model plant Arabidopsis of the Brassicaceae family. Glucosinolates play an important role in plant defense. They also give the typical sharp taste and odor to many members of the Brassicaceae family such as mustard. Glucosinolates a…	defense	AraCyc
Glucosinolate biosynthesis from pentahomomethionine	31	95	8	AGD2;ACS10;ST2A;SOT16;F12G12.14;SOT18;SOT12;AT3G45080	-1.55405	0.00219399	Glucosinolates are nitrogen and sulfur containing secondary metabolites found mainly in the order Capparales, which includes crop plants such as oilseed rape, and the model plant Arabidopsis of the Brassicaceae family. Glucosinolates play an important role in plant defense. They also give the typical sharp taste and odor to many members of the Brassicaceae family such as mustard. Glucosinolates a…	defense	AraCyc
Glucosinolate biosynthesis from phenylalanine	25	62	5	ST2A;SOT16;SOT18;SOT12;AT3G45080	-1.62179	0.000634353	Glucosinolates are nitrogen and sulfur containing secondary metabolites found mainly in the order Capparales, which includes crop plants such as oilseed rape, and the model plant Arabidopsis of the Brassicaceae family. Glucosinolates play an important role in plant defense. They also give the typical sharp taste and odor to many members of the Brassicaceae family such as mustard. Glucosinolates a…	defense	AraCyc
Glucosinolate biosynthesis from tetrahomomethionine	30	94	8	AGD2;ACS10;ST2A;SOT16;F12G12.14;SOT18;SOT12;AT3G45080	-1.55405	0.00219399	Glucosinolates are nitrogen and sulfur containing secondary metabolites found mainly in the order Capparales, which includes crop plants such as oilseed rape, and the model plant Arabidopsis of the Brassicaceae family. Glucosinolates play an important role in plant defense. They also give the typical sharp taste and odor to many members of the Brassicaceae family such as mustard. Glucosinolates a…	defense	AraCyc
Glucosinolate biosynthesis from trihomomethionine	32	96	8	AGD2;ACS10;ST2A;SOT16;F12G12.14;SOT18;SOT12;AT3G45080	-1.55405	0.00219399	Glucosinolates are nitrogen and sulfur containing secondary metabolites found mainly in the order Capparales, which includes crop plants such as oilseed rape, and the model plant Arabidopsis of the Brassicaceae family. Glucosinolates play an important role in plant defense. They also give the typical sharp taste and odor to many members of the Brassicaceae family such as mustard. Glucosinolates a…	defense	AraCyc
Glucosinolate biosynthesis from tryptophan	28	65	6	CYP83B1;ST2A;SOT16;SOT18;SOT12;AT3G45080	-1.55405	0.000248173	Glucosinolates are secondary metabolites in the order of Capparales that includes families such as Brassicaceae. Glucosinolates are stored in the vacuole and come into contact with the enzyme myrosinase upon breakage of the cell. Myrosinase de-glucosylates the glucosinolates which causes them to re-arrange into nitriles, isothiocyanates and thiocyanates. The precise product that is formed depends…	defense	AraCyc
Glycolipid desaturation	26	41	6	FAD2;LUT1;CYP97A3;NCED4;FAD3;BETA-OHASE 1	-1.36739	0.0328872	Fatty acids constitute a major component of plant membranes in the form of glycerolipids, mainly phosphoglycerolipids and glycosylglycerolipids. The majority of them have C16 or C18 carbon chains and are attached to the sn-1 and sn-2 positions of the glycerol backbone. In Arabidopsis, the major fatty acids are C16:0, C16:1, C16:2, C16:3, C18:1, C18:2, and C18:3. Unsaturated fatty acids are signif…	membrane functions	AraCyc
Hydroxyjasmonate sulfate biosynthesis	7	31	5	ST2A;SOT16;SOT18;SOT12;AT3G45080	-1.62179	0.000634353	Jasmonates are an important class of compounds, related to jasmonic acid, found in many, if not all, plant species. These compounds may participate in a number of biological processes including resistance to herbivores and some pathogens, senescence, reproductive development, and protection against ozone (reviewed in [Browse09, Delker06, Wasternack07]). Many different jasmonate precursors and jas…	Jasmonates Biosynthesis	AraCyc
IAA biosynthesis VII	19	184	23	KAS III;PEL3;C17L7.80;MDN11.1;F11C18.10;OPCL1;T22H22.2;K9H21.11;AT3G26935;F6I18.40;AT3G50280;HCT;KCS1;AAE5;T14N5.10;DL3585C;AT3G48990;MXF12.60;MPF21.3;ASAT1;F13C5.180;AAE18;T5M16.13	-1.25297	0.00161556	Indole-3-acetic acid (IAA) is a prevalent form of auxin, an important hormone that affects many aspects of plant growth and development [Woodward05]. Levels of biologically active IAA are tightly controlled by auxin synthesis, storage, transport, and inactivation processes. Indole-3-butyric acid (IBA) is believed to be a storage form of auxin that is generated through the addition of two methylen…	IAA biosynthesis	AraCyc
Methyl indole-3-acetate interconversion	8	153	39	MBM17.13;F5M6.14;AT5G14430;TSD2;F18O14.20;SKB1;F21E1.1;T11I11.8;EMB1691;PRMT4A;CXE17;CXE18;F19P19.11;QUL2;AT1G43245;PRMT11;F15D2.5;PRMT4B;APG1;F18O14.6;F14B2.14;AT3G27320;T29M8.6;T2P11.4;CXE20;CXE5;T19J18.2;FIB2;F16N3.25;PRMT3;CXE12;T7M7.24;T3K9.19;T9L6.6;HMT3;OMT1;BSMT1;F17K2.14;SDG40	-1.18869	0.0455143	Indole-3-acetic acid (IAA) is an abundant form of the potent phytohormone auxin. It affects many aspects of plant growth and development and also participates in responses to biotic and abiotic stimuli [Woodward05, Spoel08]. IAA can be conjugated to a number of small molecules, including sugars and amino acids and it can be modified with additional functional groups, including a methyl group. All…	plant growth and development	AraCyc
Phospholipid desaturation	19	34	6	FAD2;LUT1;CYP97A3;NCED4;FAD3;BETA-OHASE 1	-1.36739	0.0328872	Fatty acids constitute a major component of plant membranes in the form of glycerolipids, mainly phosphoglycerolipids and glycosylglycerolipids. The majority of them have C16 or C18 carbon chains and are attached to the sn-1 and sn-2 positions of the glycerol backbone. In Arabidopsis, the major fatty acids are C16:0, C16:1, C16:2, C16:3, C18:1, C18:2, and C18:3. Unsaturated fatty acids are signif…	membrane functions	AraCyc
Salicylic acid biosynthesis	23	87	9	C17L7.80;OPCL1;K9H21.11;AAE5;T14N5.10;AT3G48990;F13C5.180;AAE18;PAL1	-1.45084	0.00285691	Salicylate is an aromatic compound that is is common throughout the plant kingdom and is also found in some bacteria. Salicylate is important in plants, where it induces flowering and is involved in resistance against pathogen infection through the systematic acquired resistance mechanism [Durrant04, Shah03]. While plants can make salicylate in more than one pathway (see salicylate biosynthesis I…	defense	AraCyc
Starch biosynthesis	18	69	10	T26J12.5;EMB2729;PGI1;AT5G65685;SBE2.2;SS2;APL2;ADG1;SBE2.1;APL4	-1.69801	0.000812803	Starch and glycogen, megadalton-sized glucose polymers, are the major reservoir of readily available energy and carbon compounds in most living organisms, ranging from archaea, eubacteria and yeasts, up to higher eukaryotes including plants and animals [Zeeman10, Santelia11]. Only parasites seem to lack enzymes for the metabolism of these compounds [Henrissat02]. The structure of starch in higher…	Starch biosynthesis	AraCyc
Starch degradation	24	97	13	T26J12.5;LDA;BAM5;EMB2729;BAM7;ISA1;SEX4;HKL1;BAM2;PHS2;ISA3;DPE2;ATPHS1	-1.29852	0.00940013	Plants accumulate and mobilize starch in both photosynthetic tissue (leaves) and non-photosynthetic storage tissues (such as tuber and seed endosperm). In leaves, starch is synthesized during the light period and is degraded during the dark period. In storage tissues, starch is degraded during tuber sprouting and seed germinating. Except for seed endosperm where starch degradation occurs in an ac…	Starch degradation	AraCyc
Suberin biosynthesis	39	109	12	4CL1;C17L7.80;CYP86A1;OPCL1;K9H21.11;4CL2;FAR4;CER4;OMT1;F13C5.180;C4H;PAL1	-1.3195	0.0141853	Suberin is a polymeric plant cell wall constituent mainly found in the epidermal tissues of underground plant parts. Suberin consists of two domains, a polyaromatic and a polyaliphatic domain. The polyaromatics are predominately located within the primary cell wall, and the polyaliphatics are located between the primary cell wall and the plasmalemma. The two domains are supposed to be cross-linke…	cell wall constituent	AraCyc
Superpathway of anthocyanin biosynthesis (from cyanidin and cyanidin 3-O-glucoside)	16	391	59	HYR1;AT3G22250;T15G18.80;KAS III;FUT13;FRA8;UGT84A1;PEL3;PMR5;F12M16.19;UGT73B4;PARVUS;GATL2;GAUT10;CSLC5;PGSIP2;CSLD2;AT3G11340;MDN11.1;AT1G05170;CSLC6;GATL3;SIP1-like;F13K3.18;UGT73C6;T22H22.2;CSLC12;GAUT9;AT3G26935;F6I18.40;UF3GT;UGT73B5;CSLG3;AT3G50280;T29A15.60;UGT85A5;LGT8;AT3G46700;UGT73B2;T9I22.3;CSLC04;KCS1;F9L11.10;UGT74E2;UGT88A1;T24H18.60;UGT85A2;UGT78D3;F1C9.11;DL3585C;UGT73B1;MXF12.…	-1.21569	0.0458851	The superpathway of anthocyanin biosynthesis that originates from cyanidin and cyanidin 3-O-glucoside comprises the formation of compounds such as rose anthocyanin, anthocyanidin sophoroside and shisonin. Those anthocyanins are flower pigments that contribute to a wide variation of colors in many species representing various structures that range from simple anthocyanin diglucosides to more compl…	anthocyanin biosynthesis	AraCyc
Superpathway of fatty acid biosynthesis	37	214	22	FAB1;KAS III;PEL3;T1O3.5;CAC2;MDN11.1;MOD1;F21J9.2;T22H22.2;AT3G26935;F6I18.40;AT3G50280;KCS1;T27E13.6;SSI2;ACC1;DL3585C;MXF12.60;MPF21.3;KAS I;ASAT1;T5M16.13	-1.21569	0.0405378	Fatty acid biosynthesis in plants mainly occurs in plastids, although mitochondria are also capable to synthesize fatty acids [Yasuno04]. The active sites for fatty acid biosynthesis are photosynthetic leaf mesophyll cells, seeds, and oil-accumulating fruits. In plants, the initial condensation of an acetyl group and a malonyl group to give rise to acetoacetyl-ACP is carried out by the condensing…	fatty acid biosynthesis	AraCyc
Superpathway of phenylalanine and tyrosine biosynthesis	17	37	5	ADT1;ADT5;ADT4;T2L5.1;F7H2.5	-1.33999	0.0404045	The three aromatic amino acids tryptophan, tyrosine, and phenylalanine are all derived from a common precursor chorismate. In tyrosine and phenylalanine biosynthesis, chorismate is first converted to an intermediate prephenate. There are two possible routes to synthesize phenylalanine or tyrosine from the intermediate prephenate: 1) via arogenate by the activity of prephenate aminotransferase, il…	phenylalanine and tyrosine biosynthesis	AraCyc
Superpathway of sucrose and starch metabolism I (non-photosynthetic tissue)	28	160	15	INV-E;ATBFRUCT1;T26J12.5;EMB2729;UGP2;PGI1;AT5G65685;HKL1;ATBETAFRUCT4;SBE2.2;SS2;APL2;ADG1;SBE2.1;APL4	-1.32435	0.00254549	In plants, sucrose is cleaved by either invertase or sucrose synthase. Invertase activity is found in the cytoplasm, vacuole, and apoplast, whereas sucrose cleavage by sucrose synthase is only found in the cytoplasm [Dey97]. Hexoses derived from sucrose degradation are used to meet the energy and substrate requirements for plant growth or are used in the synthesis of fructans, starch, and cellulo…	sucrose and starch degradation	AraCyc
Superpathway of sucrose and starch metabolism II (photosynthetic tissue)	34	133	15	T26J12.5;LDA;BAM5;EMB2729;UGP2;BAM7;ISA1;SEX4;HKL1;BAM2;PHS2;ISA3;DPE2;ATSPS4F;ATPHS1	-1.29852	0.00435923	In plants, sucrose is cleaved by either invertase or sucrose synthase. Invertase activity is found in the cytoplasm, vacuole, and apoplast, whereas sucrose cleavage by sucrose synthase is only found in the cytoplasm [Dey97]. Hexoses derived from sucrose degradation are used to meet the energy and substrate requirements for plant growth or are used in the synthesis of fructans, starch, and cellulo…	sucrose and starch degradation	AraCyc
Trehalose biosynthesis	9	52	5	ATTPPA;TPS8;T1P17.20;F10O5.8;TPS1	-1.41541	0.0205729	Trehalose is a disaccharide widespread among microorganisms and invertebrates [Elbein74], where it plays a role in stress protection, particularly with regard to desiccation, freezing, and heat stress [Crowe84, Wiemken90, Ribeiro97]. Until recently, it was thought that plants did not produce trehalose. However, using GC-MS and NMR analysis, trehalose was shown to be produced in Arabidopsis [Vogel…	Trehalose biosynthesis	AraCyc
Triacylglycerol biosynthesis	16	56	6	ATS1;LPAT5;LPAT3;GPAT5;AT3G44830;LPP2	-1.32462	0.0287377	Triacylglycerol (TAG) is the major lipid reserve in plants and animals. The assembly of TAG occurs in the endoplasmic reticulum (ER). Four consecutive reactions are catalyzed by ER membrane bound enzymes. The two intermediates, phosphatidate and 1,2-diacylglycerol, are also substrates for the synthesis of membrane lipids glycosylglycerides and phosphoglycerides. Thus, the last step in the pathway…	lipid reserve	AraCyc
Very long chain fatty acid biosynthesis	15	154	16	KAS III;PEL3;MDN11.1;CER10;F11C18.10;T22H22.2;AT3G26935;F6I18.40;AT3G50280;KCS1;DCI1;DL3585C;MXF12.60;MPF21.3;ASAT1;T5M16.13	-1.21569	0.0262955	A significant amount of the fatty acids synthesized in animals by the cytosolic enzyme complex fatty acid synthase (FAS) or taken up by the diet are further elongated into very long chain fatty acids (VLCFAs), which are at least 22 carbons in length. VLCFAs are also important in plants, where they are the main constituents of hydrophobic polymers (such as cuticular waxes, seed oils and membrane s…	Very long chain fatty acid biosynthesis	AraCyc
Zeaxanthin biosynthesis	8	23	6	FAD2;LUT1;CYP97A3;NCED4;FAD3;BETA-OHASE 1	-1.36739	0.0328872	Carotenoids with cyclic ends are integral constituents of plants, algae and cyanobacteria photosynthetic reaction centers [Goodwin80, Young93]. Animals, including humans, cannot synthesize carotenoids, although they are an essential source of retinoids and vitamin A. These isoprenoids pigments are lipid-soluble and are involved in a variety of functions including: protection against photooxidativ…	plant growth hormone abscisic acid and vitamin A	AraCyc

## Sheet: 24 h vs. 0 h down
24 h vs, 0 h down
Name	# of Entities	Expanded # of Entities	# of Measured Entities	Measured entities	Median change	p-value	Pathway description Related to	Related to	Hit type
Calvin cycle	32	125	11	HCEF1;AT2G34590;F12K21.3;F4L23.20;AT2G01140;TPI;RBCS1A;rbcL;TIM;PGK;AT3G52930	-1.50248	0.013203	Rubisco (ribulose bisphosphate carboxylase/oxygenase) is a bifunctional enzyme that catalyzes both the carboxylation and oxygenation of D-ribulose-1,5-bisphosphate (RuBP). The carboxylation process is generally known as CO2 fixation (this pathway) whereas the oxygenation process is known as photorespiration (photorespiration). This pathway is the only pathway in plants that can catalyze the net f…	CO2 fixation	AraCyc
Cellulose biosynthesis	10	141	16	CEL2;CESA6;CEV1;CSLC04;CSLC5;GH9C2;CSLD5;CESA1;CSLG3;CSLD2;IRX3;CSLC6;GH9B1;GH9B13;CSLC12;GH9B8	-1.65938	0.00240316	Cellulose is present universally in the cell walls of plants. It accounts for about 20% (by weight) of the primary cell walls and about 50% of the secondary cell walls. The primary structure of cellulose is a linear array of D-glucose joined by beta (1,4) glycosyl linkage. The biosynthesis of cellulose is catalyzed by the cellulose synthase enzyme complex which is visualized as rosettes located i…	cell wall biosynthesis	AraCyc
Chlorophyll a biosynthesis II	11	43	5	HPT1;FPS2;GGPS1;F7H2.5;T2L5.1	-1.68765	0.0104364	Chlorophyll a (Chla) and chlorophyll b (Chlb) are the light harvesting pigments that function to capture photons and transfer them to the reaction centers. Chla and Chlb share the same structure except for the side chain at C-7 which is a methyl group in Chla and a formyl group in Chlb. This pathway describes the biosynthesis of Chla biosynthesis via the esterification of chlorophyllide a with ge…	Chlorophyll a biosynthesis	AraCyc
choline biosynthesis II	7	119	29	T5I7.5;COQ3;SKB1;MBM17.13;PRMT6;T3K9.19;T11I11.8;TSD2;QUL2;F15D2.5;AT5G14430;F15P23.2;F5M6.14;F21E1.1;T19J18.2;T9L6.6;APG1;SDG40;OMT1;F18O14.6;PRMT11;PRMT4B;F19P19.11;T2P11.4;FIB2;PRMT3;F14B2.14;T7M7.24;BSMT1	-1.46084	0.0219379	Choline is a fundamental metabolite in plants because of its contribution to the synthesis of the membrane phospholipid phosphatidylcholine, which accounts for 40 to 60% of lipids in non-plastid plant membranes [Mou02]. Choline is also a precursor for the formation of glycine betaine (glycine betaine biosynthesis III (plants)) in certain plants such as spinach, where this osmoprotectant is accumu…	choline biosynthesis	AraCyc
Choline biosynthesis III	18	50	5	PLDALPHA2;AAPT1;PLDBETA1;PLDDELTA;CCT2	-1.45691	0.0418505	Choline is a fundamental metabolite in plants because of its contribution to the synthesis of the membrane phospholipid phosphatidylcholine, which accounts for 40 to 60% of lipids in non-plastid plant membranes [Mou02]. Choline is also a precursor for the formation of glycine betaine (glycine betaine biosynthesis III (plants)) in certain plants such as spinach, where this osmoprotectant is accumu…	Choline biosynthesis	AraCyc
Chorismate biosynthesis	24	48	7	SKL2;K2A18.20;EMB1144;F4L23.19;DHS1;MEE32;SK1	-2.06351	0.0132478	Chorismate is an intermediate in the synthesis of the three aromatic amino acids: L-phenylalanine, L-tyrosine and L-tryptophan. These amino acids serve as substrates in other pathways for secondary metabolites such as alkaloids, flavonoids, lignin, coumarin, indole derivatives and other phenolic compounds [Tzin12]. Shikimate is an important intermediate in the chorismate biosynthetic pathway. It …	phenylalanine, tyrosine and tryptophan biosynthesis	AraCyc
Ethylene biosynthesis from methionine	17	65	5	ACS12;SAM-2;MAT3;MTO3;ACO1	-2.1437	0.0214998	Bacteria, fungi, and plants produce ethylene. In plants, ethylene is an important hormone that regulates plant growth and development. It is well-known as a fruit-ripening hormone and is biologically active in trace amounts. Ethylene also plays a general role as a growth inhibitor in promoting leaf and flower senescence and abscission. In plants, methionine is the only known precursor of ethylene…	plant growth and development	AraCyc
Flavonoid biosynthesis	23	67	10	OPCL1;4CL2;4CL1;K9H21.11;C17L7.80;K18I23.7;F3H;TT5;F13C5.180;TT4	-1.88531	0.00301819	Flavonoids are secondary metabolites formed from phenylpropanoid and fatty acid derivatives and have important functions, acting as UV-B protectors [Ryan01], attractors of pollinators and seed dispersers, insect feeding attractors, anti-feedants, signal molecules in legume-rhizobium bacteria interactions [Peters86], and fungicides. Flavonoids have also received a lot of attention due to their eff…	defense	AraCyc
Flavonol biosynthesis	19	132	30	T5I7.5;COQ3;SKB1;MBM17.13;PRMT6;T3K9.19;T11I11.8;TSD2;QUL2;F15D2.5;AT5G14430;F15P23.2;F5M6.14;F21E1.1;T19J18.2;T9L6.6;APG1;SDG40;TT7;OMT1;F18O14.6;PRMT11;PRMT4B;F19P19.11;T2P11.4;FIB2;PRMT3;F14B2.14;T7M7.24;BSMT1	-1.46084	0.017538	This pathway describes the formation of flavonols with 4'-hydroxylation (kaempferol), 4',5'-hydroxylation (quercetin) and 3',4',5'-hydroxylation pattern (myricetin) from their dihydroflavonol precursors (+)-dihydrokaempferol, (+)-taxifolin and dihydromyricetin, respectively. The oxidation of the C2-C3 bond of the C ring of the dehydroflavonols to form the corresponding flavonols is carried out by…	Flavonol biosynthesis	AraCyc
Gluconeogenesis	25	108	13	PCK1;HCEF1;MJB21.12;ENOC;PGI1;AT2G01140;GAPCP-2;ENO1;LOS2;PGK;GAPC2;AT3G52930;GAPC1	-1.8427	0.00458014	Gluconeogenesis is the generation of glucose from non-sugar carbon substrates such as pyruvate, (S)-lactate, glycerol, and glucogenic amino acids (primarily L-alanine and L-glutamine). The process is essentially the reversal of the glycolysis pathway. However, two glycolytic enzymes catalyze irreversible reactions. In order to enable the pathway to flow in the direction of glucose production, the…	glucose production	AraCyc
Glycolysis I (plant cytosol)	32	166	24	PKP-ALPHA;PKp3;PFK5;ALDH11A3;ENOC;PFK4;AT2G01140;TPI;TIM;MEE51;GAPCP-2;PFK3;F14G6.15;AT3G52990;MCD7.8;MAH20.13;ENO1;PKP-BETA1;LOS2;PGK;GAPC2;AT3G52930;AT3G49160;GAPC1	-1.90186	2.06272e-05	Glycolysis is the 'central' metabolic pathway that can be found, if at least in part, in all organisms. Glycolysis has evolved as a catabolic anaerobic pathway that fulfills two essential functions: i) it oxidizes hexoses to generate ATP, reductants and pyruvate, and ii) it is an amphibolic pathway (pathway that involves both catabolism and anabolism) because it can reversibly produce hexoses fro…	Glycolysis	AraCyc
Glycolysis II (plant plastids)	29	163	23	PKP-ALPHA;PKp3;PFK5;MJB21.12;ENOC;PGI1;PFK4;AT2G01140;TPI;TIM;GAPCP-2;PFK3;AT3G52990;MCD7.8;MAH20.13;ENO1;PKP-BETA1;LOS2;PGK;GAPC2;AT3G52930;AT3G49160;GAPC1	-1.90186	6.22891e-05	Glycolysis is the 'central' metabolic pathway that can be found, if at least in part, in all organisms. Glycolysis has evolved as a catabolic anaerobic pathway that fulfills two essential functions: i) it oxidizes hexoses to generate ATP, reductants and pyruvate, and ii) it is an amphibolic pathway (pathway that involves both catabolism and anabolism) because it can reversibly produce hexoses fro…	Glycolysis	AraCyc
Homogalacturonan biosynthesis	9	167	39	GAUT11;GATL7;T5I7.5;GATL10;COQ3;SKB1;MBM17.13;PRMT6;QUA1;T3K9.19;T11I11.8;TSD2;QUL2;F15D2.5;AT5G14430;F15P23.2;F5M6.14;GAUT10;F21E1.1;T19J18.2;LGT8;T9L6.6;APG1;SDG40;OMT1;F18O14.6;GAUT9;PRMT11;PRMT4B;PARVUS;F19P19.11;GATL3;T2P11.4;FIB2;PRMT3;F14B2.14;T7M7.24;GATL2;BSMT1	-1.46084	0.0318513	Homogalacturonan (HGA) is a linear chain of 1,4-linked a-D-galacturonic acid residues in which some of the carboxyl groups are methyl esterified. HGA accounts for up to 60% of the pectin found in primary cell walls of all plants. To synthesize HGA, UDP-galacturonate is formed from UDP-glucuronate in the cytosol. UDP- galacturonate is then transported into the Golgi by a proposed UDP- galacturonat…	cell wall biosynthesis	AraCyc
Homogalacturonan degradation	9	231	19	PME2;PME3;F17M5.200;AT3G49220;AT3G62110;MUB3.16;AT3G42950;T32A16.3;F17I14.50;PME1;F18B13.25;T14P8.1;AT4G23500;PG2;AT5G19730;AT3G10720;T6A9.22;F20B24.8;F21D18.18	-1.88956	0.00130696	Homogalacturonan (HGA) is a linear chain of 1,4-linked a-D-galacturonic acid residues in which some of the carboxyl groups are methyl esterified. HGA accounts for up to 60% of the pectin found in primary cell walls of all plants. The pectin network is systematically disassembled during many stages of plant development, especially those that require cell separation including fruit ripening, organ …	pectin biosynthesis	AraCyc
Jasmonic acid biosynthesis	24	101	11	F12B7.11;LOX5;HPL1;LOX3;AOS;LOX2;OPR2;PLA2-BETA;OPR3;PLA2-ALPHA;AOC3	-1.54932	0.0282829	Jasmonic acid (JA), its cyclic precursors and derivatives are collectively referred to as jasmonates (JAs). Jasmonates are important intracellular regulators mediating diverse developmental processes, such as seed germination, flower and fruit development, leaf abscission, and senescence [Creelman95]. In addition, jasmonates induce plant defense responses against a group of pathogens [Reymond98] …	Jasmonic acid biosynthesis	AraCyc
Leucodelphinidin biosynthesis	17	51	5	CYP86A8;TT7;FMO1;F3H;DFR	-1.94178	0.0462249	Leucodelphinidin is a colorless intermediate in the biosynthesis of the corresponding colored anthocyanin delphinidin 3-O-glucoside and derivatives thereof (anthocyanin biosynthesis (delphinidin 3-O-glucoside)) [Springob03, Su03]. Leucoanthocyanidins in general are compounds at a branch-point embedded in that metabolic sequence and represent an important regulatory point to feed a range of flavon…	anthocyanin biosynthesis	AraCyc
Methionine biosynthesis	22	169	34	T5I7.5;CBL;COQ3;SKB1;MBM17.13;PRMT6;HSK;T3K9.19;T11I11.8;TSD2;QUL2;F15D2.5;AT5G14430;F15P23.2;F5M6.14;F21E1.1;T19J18.2;HPT1;T9L6.6;APG1;SDG40;OMT1;F18O14.6;FPS2;PRMT11;GGPS1;PRMT4B;F19P19.11;T2P11.4;FIB2;PRMT3;F14B2.14;T7M7.24;BSMT1	-1.46084	0.0226562	Methionine biosynthesis in plants differs from that in microorganisms. O-phospho-homoserine, instead of O-succinyl-homoserine, is the intermediate converting homoserine to cystathionine. Plants can utilize 5-methyltetrahydropteroyltriglutamate, S-methylmethionine, and S-adenosylmethionine as methyl donors in converting homocysteine to methionine.	Methionine biosynthesis	AraCyc
Methionine salvage pathway	28	72	7	ACS12;AAT;SAM-2;SUR1;MAT3;EDA9;MTO3	-2.06235	0.0104666	Polyamines, organic molecules with multiple amino groups, are critical for proper regulation of the cell cycle, and are synthesized in large amounts in rapidly growing cells. During polyamine synthesis L-methionine is consumed through the utilization of S-adenosyl-L-methionine (SAM), in a reaction that releases 5'-S-methyl-5'-thioadenosine (MTA) (see the pathway spermidine biosynthesis I for an e…	part of the methionine recycling pathway	AraCyc
Methyl indole-3-acetate interconversion	8	153	38	T5I7.5;CXE16;COQ3;SKB1;MBM17.13;PRMT6;T3K9.19;T11I11.8;TSD2;QUL2;F15D2.5;AT5G14430;F17K2.14;F15P23.2;F5M6.14;CXE18;F21E1.1;T19J18.2;T9L6.6;APG1;SDG40;AT3G27320;OMT1;F18O14.6;F16N3.25;PRMT11;CXE12;PRMT4B;F19P19.11;T29M8.6;CXE20;T2P11.4;CXE5;FIB2;PRMT3;F14B2.14;T7M7.24;BSMT1	-1.48239	0.00345492	Indole-3-acetic acid (IAA) is an abundant form of the potent phytohormone auxin. It affects many aspects of plant growth and development and also participates in responses to biotic and abiotic stimuli [Woodward05, Spoel08]. IAA can be conjugated to a number of small molecules, including sugars and amino acids and it can be modified with additional functional groups, including a methyl group. All…	plant growth and development	AraCyc
Methylquercetin biosynthesis	15	127	29	T5I7.5;COQ3;SKB1;MBM17.13;PRMT6;T3K9.19;T11I11.8;TSD2;QUL2;F15D2.5;AT5G14430;F15P23.2;F5M6.14;F21E1.1;T19J18.2;T9L6.6;APG1;SDG40;OMT1;F18O14.6;PRMT11;PRMT4B;F19P19.11;T2P11.4;FIB2;PRMT3;F14B2.14;T7M7.24;BSMT1	-1.46084	0.0219379	Flavonoids constitute an important group of plant secondary metabolite. Over 10,000 flavonoids have been described in the literature [Tahara07]. Flavonoids are known for their diverse bioactivities such as antioxidants, plant defense agent, anticancer agent etc. The structural diversity of flavonoids is attributed to acylation, glycosylation and methylation of their hydroxyl groups. O-Methylation…	Methylquercetin biosynthesis	AraCyc
Phosphatidylcholine biosynthesis IV	16	35	5	ROL5;AT1G30680;AtIPCS2;XPL1;F1N21.14	-1.95349	0.0223146	Phosphatidylcholine is one of the major constituents of membrane phospholipids (see phospholipid biosynthesis II). The phosphatidylcholine biosynthetic pathways vary among different organisms. There are at least four alternative routes have been reported in plants. Two additional routes were reported in animals[Schneider79] and bacteria[Sohlenkamp00]. 1) The Kennedy pathway (phosphatidylcholine b…	membrane phospholipid biosynthesis	AraCyc
Phospholipases	23	87	8	PLDALPHA2;PLDBETA1;AT2G40116;PLC4;PLDDELTA;PLA2-BETA;PLA2-ALPHA;PLC5	-1.64994	0.00208218	Phospholipases hydrolyze phospholipids, and are ubiquitous in all organisms. In plants, at least four types of phospholipases have been reported including phospholipase A1 (PLA1), phospholipase A2 (PLA2), phospholipase C (PLC), and phospholipase D (PLD). PLAs are directly implicated in the removal of unusual fatty acids from phospholipids for their integration into triacylglycerol. PLAs are also …	hydrolysis of phospholipids.	AraCyc
Photosynthesis	37	191	12	PSBY;HCEF1;AT2G34590;F12K21.3;F4L23.20;AT2G01140;TPI;RBCS1A;rbcL;TIM;PGK;AT3G52930	-1.48657	0.0411258	Photosynthesis is composed of two processes, the light reactions and the dark reactions. The light reactons take place in the two photosystems - photosystem I and photosystem II, where light energy is harvested and is used to power the transfer of electrons from water, via a series of electron donors and acceptors, to the final acceptor NADP+, which is reduced to NADPH. The NADPH generated by the…	Photosynthesis	AraCyc
Plastoquinone-9 biosynthesis	14	127	29	T5I7.5;COQ3;SKB1;MBM17.13;PRMT6;T3K9.19;T11I11.8;TSD2;QUL2;F15D2.5;AT5G14430;F15P23.2;F5M6.14;F21E1.1;T19J18.2;T9L6.6;APG1;SDG40;OMT1;F18O14.6;PRMT11;PRMT4B;F19P19.11;T2P11.4;FIB2;PRMT3;F14B2.14;T7M7.24;BSMT1	-1.46084	0.0219379	Plastoquinone is an electron carrier of the photosynthetic electron transport chain. Plastoquinone exists in the thylakoid membrane of chloroplasts, and acts as an electron carrier between Photosystem II and the cytochrome b6-f complex in the photosynthetic electron transfer reaction. It is also a cofactor involved in the desaturation of all-trans-phytoene in the synthesis of carotenoid, a photos…	Plastoquinone biosynthesis	AraCyc
Quercetinsulphates biosynthesis	20	132	29	T5I7.5;COQ3;SKB1;MBM17.13;PRMT6;T3K9.19;T11I11.8;TSD2;QUL2;F15D2.5;AT5G14430;F15P23.2;F5M6.14;F21E1.1;T19J18.2;T9L6.6;APG1;SDG40;OMT1;F18O14.6;PRMT11;PRMT4B;F19P19.11;T2P11.4;FIB2;PRMT3;F14B2.14;T7M7.24;BSMT1	-1.46084	0.0219379	Flavonoids are a class of plant secondary metabolites widely distributed in the plant kingdom. Over 10,000 flavonoids have been described in the literature [Tahara07]. They display important functions as attractants for pollinators, protective agents against UV light and various pathogens, antibiotics, and signal molecules involved in symbiosis with Rhizobia. Apart from their biological functions…	Quercetinsulphates biosynthesis	AraCyc
Rubisco shunt	29	125	16	PKP-ALPHA;PKp3;AT2G34590;ENOC;F12K21.3;F4L23.20;RBCS1A;rbcL;T22N19.70;AT3G52990;MCD7.8;MAH20.13;ENO1;PKP-BETA1;LOS2;AT3G49160	-1.57463	0.00559219	Oil is a major carbon reserve in most plant seeds. Conversion of carbohydrates to oil is generally achieved by glycolysis I (from glucose-6P) and glycolysis IV (plant cytosol). Pyruvate, the end product of glycolysis, is further decarboxylated to acetyl-CoA, the precursor for fatty acid and oil biosynthesis. However, in the process, one-third of carbon is lost as CO2. An elegant experiment recent…	phosphoglycerate biosynthesis	AraCyc
SAM cycle	17	140	33	T5I7.5;COQ3;SKB1;MBM17.13;MTN1;PRMT6;T3K9.19;T11I11.8;TSD2;QUL2;F15D2.5;AT5G14430;F15P23.2;F5M6.14;F21E1.1;T19J18.2;T9L6.6;APG1;SDG40;OMT1;F18O14.6;SAM-2;PRMT11;PRMT4B;F19P19.11;T2P11.4;FIB2;PRMT3;MAT3;F14B2.14;T7M7.24;MTO3;BSMT1	-1.48239	0.00711809	About 20% of methionine is used as a building block of proteins, and the rest of the methionine pool is converted to S-adenosyl-methionine (SAM) which is a methyl donor used for many cellular transmethylation reactions. Utilization of the methyl group of SAM is coupled by recycling of the homocysteinyl moiety and regeneration of methionine. This is achieved via the SAM cycle, also known as the ac…	cellular transmethylation reactions	AraCyc
S-methylmethionine cycle	7	120	30	T5I7.5;COQ3;SKB1;MBM17.13;PRMT6;T3K9.19;T11I11.8;TSD2;QUL2;F15D2.5;AT5G14430;F15P23.2;F5M6.14;F21E1.1;T19J18.2;T9L6.6;APG1;SDG40;OMT1;F18O14.6;MMT;PRMT11;PRMT4B;F19P19.11;T2P11.4;FIB2;PRMT3;F14B2.14;T7M7.24;BSMT1	-1.46084	0.0162973	S-methylmethionine (SMM) is synthesized from methionine by methionine S-methyltransferase (MMT), a unique enzyme to plants. SMM has been hypothesized to be an essential methyl donor or transport form of sulfur. These remain to be tested. The SMM cycle has been hypothesized to rectify overshoots in the conversion of free methionine required for protein biosynthesis to adenosylmethionine in the SAM…	methylmethionine biosynthesis	AraCyc
Starch biosynthesis	18	69	12	F25A4.12;T26J12.5;SBE2.2;MJB21.12;PGI1;SS2;AT5G65685;EMB2729;ADG1;SBE2.1;APL2;APL4	-1.42251	0.0078696	Starch and glycogen, megadalton-sized glucose polymers, are the major reservoir of readily available energy and carbon compounds in most living organisms, ranging from archaea, eubacteria and yeasts, up to higher eukaryotes including plants and animals [Zeeman10, Santelia11]. Only parasites seem to lack enzymes for the metabolism of these compounds [Henrissat02]. The structure of starch in higher…	Starch biosynthesis	AraCyc
Sucrose degradation to ethanol and lactate (anaerobic)	47	252	35	F6N18.16;PKP-ALPHA;PKp3;HOT5;SUS6;PFK5;HXK1;T26J12.5;MJB21.12;ENOC;F12K8.22;F12K8.21;PGI1;UGP2;PFK4;AT2G01140;TPI;TIM;GAPCP-2;PFK3;AT3G52990;MCD7.8;T10O8.30;MAH20.13;ENO1;PKP-BETA1;LOS2;PGK;DL4665W;SUS1;GAPC2;AT3G52930;AT3G49160;GAPC1;ADH1	-1.68107	9.02722e-05	Oxygen deprivation is a primary stress in plants subjected to flooding. Under low oxygen tensions, plants modify several aspects of their metabolism, in particular by shifting from respiratory to fermentative energy production [Ricard94, Vartapetian97]. Increased activity of the ethanol fermentation pathway from pyruvate allows reoxidation of NADH produced in glycolysis, thus enabling the plant t…	Oxygen deprivation	AraCyc
Superpathway of acetyl-CoA biosynthesis	19	49	5	ACLA-3;AT3G13930;AT4G16155;mtLPD1;ACLB-2	-1.70121	0.015178	Acetyl-CoA is a central metabolite that plays important roles in many aspects of metabolism. In plant cells, there are at least four distinct acetyl-CoA pools in different subcellular compartments, the cytosol, the mitochondrion, the plastid, and the microbody. Each pool is used in the biosynthesis of distinct metabolites in the corresponding subcellular location. The cytosolic acetyl-CoAs are su…	acetyl-CoA biosynthesis	AraCyc
Superpathway of choline biosynthesis	36	193	38	T5I7.5;COQ3;SKB1;MBM17.13;PRMT6;T3K9.19;T11I11.8;TSD2;QUL2;F15D2.5;AT5G14430;PLDALPHA2;F15P23.2;F5M6.14;AAPT1;F21E1.1;PLDBETA1;T19J18.2;T9L6.6;APG1;SDG40;OMT1;F18O14.6;RBCS1A;AXS1;PRMT11;emb1075;PRMT4B;F19P19.11;PLDDELTA;T2P11.4;FIB2;PRMT3;CCT2;F14B2.14;T7M7.24;XPL1;BSMT1	-1.48239	0.000878328	Choline is a fundamental metabolite in plants because of its contribution to the synthesis of the membrane phospholipid phosphatidylcholine, which accounts for 40 to 60% of lipids in non-plastid plant membranes [Mou02]. Choline is also a precursor for the formation of glycine betaine (glycine betaine biosynthesis III (plants)) in certain plants such as spinach, where this osmoprotectant is accumu…	choline biosynthesis	AraCyc
Superpathway of cytosolic glycolysis (plants), pyruvate dehydrogenase and TCA cycle	57	310	45	cICDH;PKP-ALPHA;PKp3;CSY2;T27G7.26;MAB1;T10B6.40;PFK5;ACO1;ALDH11A3;ICDH;SDH5;AT2G34590;ENOC;ACO3;T15N1.80;E1 ALPHA;PFK4;AT2G01140;TPI;AT5G62575;F11A3.3;SDH1-1;AT3G13930;TIM;AT4G16155;mtLPD1;MEE51;GAPCP-2;PDH-E1 ALPHA;PFK3;MKD15.11;F14G6.15;AT3G52990;MCD7.8;MWF20.2;MAH20.13;ENO1;PKP-BETA1;LOS2;PGK;GAPC2;AT3G52930;AT3G49160;GAPC1	-1.56174	8.34488e-05	The glycolysis pathway represented here is also known as the 'Embden-Meyerhof-Parnas pathway'. First identified in yeast cells and mammalian tissue, it is now also seen as the 'central' metabolic pathway in plants, and can be found, if at least in part, in all organisms. Glycolysis has evolved as a catabolic anaerobic pathway that fulfills two essential functions: i) it oxidizes hexoses to genera…	glycolysis	AraCyc
Superpathway of lysine, threonine, and methionine biosynthesis	51	256	43	crr1;T5I7.5;ACS12;COQ3;SKB1;MBM17.13;PRMT6;HSK;T3K9.19;T11I11.8;TSD2;MTO2;QUL2;F15D2.5;ALAAT2;AT5G14430;AT3G53580;AK-HSDH I;F15P23.2;F5M6.14;F21E1.1;T19J18.2;HPT1;T9L6.6;APG1;SDG40;OMT1;AK3;F18O14.6;AGD2;FPS2;PRMT11;GGPS1;PRMT4B;F19P19.11;AT3G14390;T2P11.4;FIB2;PRMT3;F10B6.22;F14B2.14;T7M7.24;BSMT1	-1.46084	0.0119692	Unlike the microbial aspartate superpathway where O-succinyl-homoserine is the intermediate for methionine biosynthesis from homoserine whereas O-phospho-homoserine is the intermediate for threonine biosynthesis (see superpathway of lysine, threonine and methionine biosynthesis I), plants utilize O-phospho-homoserine for the synthesis of both methionine and threonine. Thus in the plant aspartate …	lysine, threonine, and methionine biosynthesis	AraCyc
Superpathway of phenylalanine and tyrosine biosynthesis	17	37	7	ADT2;AAT;CM2;ADT4;F7H2.5;T2L5.1;ADT1	-1.63917	0.0148442	The three aromatic amino acids tryptophan, tyrosine, and phenylalanine are all derived from a common precursor chorismate. In tyrosine and phenylalanine biosynthesis, chorismate is first converted to an intermediate prephenate. There are two possible routes to synthesize phenylalanine or tyrosine from the intermediate prephenate: 1) via arogenate by the activity of prephenate aminotransferase, il…	phenylalanine and tyrosine biosynthesis	AraCyc
Superpathway of phenylalanine, tyrosine and tryptophan biosynthesis	51	117	20	SKL2;ASA1;TSA1;ADT2;F5A9.13;K2A18.20;AAT;CM2;ADT4;EMB1144;F7H2.5;TRP1;ASA2;F4L23.19;T2L5.1;PAI1;DHS1;ADT1;MEE32;SK1	-1.77766	0.00185058	The three aromatic amino acids tryptophan, tyrosine, and phenylalanine are all derived from a common precursor chorismate. In tyrosine and phenylalanine biosynthesis, chorismate is first converted to an intermediate prephenate. There are two possible routes to synthesize phenylalanine or tyrosine from the intermediate prephenate: 1) via arogenate by the activity of prephenate aminotransferase, il…	phenylalanine, tyrosine and tryptophan biosynthesis	AraCyc
Superpathway of phosphatidylcholine biosynthesis	23	48	7	ROL5;AAPT1;AT1G30680;AtIPCS2;CCT2;XPL1;F1N21.14	-1.95349	0.00861865	Phosphatidylcholine is one of the major constituents of membrane phospholipids (see phospholipid biosynthesis II). The phosphatidylcholine biosynthetic pathways vary among different organisms. There are at least four alternative routes have been reported in plants. Two additional routes were reported in animals [Schneider79] and bacteria [Sohlenkamp00] (see pathways phosphatidylcholine biosynthes…	membrane phospholipids	AraCyc
Superpathway of plastoquinone biosynthesis	29	179	35	FTA;T5I7.5;ACS12;COQ3;SKB1;MBM17.13;PRMT6;T3K9.19;T11I11.8;TSD2;QUL2;F15D2.5;AT5G14430;F15P23.2;F5M6.14;F21E1.1;AAT;T19J18.2;T9L6.6;APG1;SDG40;OMT1;F18O14.6;PRMT11;GGPS1;PRMT4B;F19P19.11;T2P11.4;SUR1;FIB2;PRMT3;EDA9;F14B2.14;T7M7.24;BSMT1	-1.46084	0.0164911	Plastoquinone, like ubiquinone, is a benzoquinone electron carrier. Plastoquinone is a member of the photosynthetic electron transport chain and is also a cofactor involved in the desaturation of phytoene in the synthesis of carotenoid, a photosynthetic pigment. It is found in higher plants, cyanobacteria and red, brown and green algae. The committed step in plastoquinone biosynthesis is condensa…	plastoquinone biosynthesis	AraCyc
Superpathway of starch degradation to pyruvate	48	238	34	PKP-ALPHA;ISA1;PKp3;BAM5;HKL1;PFK5;ALDH11A3;HXK1;T26J12.5;BAM1;MJB21.12;ENOC;PGI1;PFK4;AT2G01140;TPI;EMB2729;TIM;PFK3;AT3G52990;MCD7.8;BAM2;MAH20.13;PHS2;ENO1;PKP-BETA1;LOS2;SEX4;ISA3;PGK;DPE2;AT3G52930;AT3G49160;ATPHS1	-1.59412	0.000409718	Plants accumulate and mobilize starch in both photosynthetic tissue (leaves) and non-photosynthetic storage tissues (such as tuber and seed endosperm). In leaves, starch is synthesized during the light period and is degraded during the dark period. In storage tissues, starch is degraded during tuber sprouting and seed germinating. Except for seed endosperm where starch degradation occurs in an ac…	starch degradation	AraCyc
Superpathway of sucrose and starch metabolism I (non-photosynthetic tissue)	28	160	19	HKL1;F25A4.12;SUS6;INV-E;HXK1;T26J12.5;SBE2.2;MJB21.12;PGI1;UGP2;SS2;AT5G65685;EMB2729;SUS1;ATBETAFRUCT4;ADG1;SBE2.1;APL2;APL4	-1.40392	0.0121756	In plants, sucrose is cleaved by either invertase or sucrose synthase. Invertase activity is found in the cytoplasm, vacuole, and apoplast, whereas sucrose cleavage by sucrose synthase is only found in the cytoplasm [Dey97]. Hexoses derived from sucrose degradation are used to meet the energy and substrate requirements for plant growth or are used in the synthesis of fructans, starch, and cellulo…	sucrose and starch degradation	AraCyc
Superpathway of sucrose degradation to pyruvate	49	276	34	PKP-ALPHA;PKp3;HKL1;SUS6;PFK5;INV-E;ALDH11A3;HXK1;T26J12.5;MJB21.12;ENOC;PGI1;UGP2;PFK4;AT2G01140;TPI;TIM;MEE51;GAPCP-2;PFK3;F14G6.15;AT3G52990;MCD7.8;MAH20.13;ENO1;PKP-BETA1;LOS2;PGK;SUS1;GAPC2;ATBETAFRUCT4;AT3G52930;AT3G49160;GAPC1	-1.68107	8.31618e-05	In plants, sucrose is cleaved by either invertase or sucrose synthase. Invertase activity is found in the cytoplasm, vacuole, and apoplast, whereas sucrose cleavage by sucrose synthase is only found in the cytoplasm [Dey97a]. Hexoses derived from sucrose degradation are used to meet the energy and substrate requirements for plant growth or are used in the synthesis of fructans, starch, and cellul…	sucrose degradation	AraCyc
Trehalose biosynthesis	9	52	6	T1P17.20;TPS8;T31P16.90;ATTPPA;F10O5.8;TPS1	-1.63799	0.0181381	Trehalose is a disaccharide widespread among microorganisms and invertebrates [Elbein74], where it plays a role in stress protection, particularly with regard to desiccation, freezing, and heat stress [Crowe84, Wiemken90, Ribeiro97]. Until recently, it was thought that plants did not produce trehalose. However, using GC-MS and NMR analysis, trehalose was shown to be produced in Arabidopsis [Vogel…	Trehalose biosynthesis	AraCyc
Ubiquinone-9 biosynthesis (eukaryotic)	23	134	29	T5I7.5;COQ3;SKB1;MBM17.13;PRMT6;T3K9.19;T11I11.8;TSD2;QUL2;F15D2.5;AT5G14430;F15P23.2;F5M6.14;F21E1.1;T19J18.2;T9L6.6;APG1;SDG40;OMT1;F18O14.6;PRMT11;PRMT4B;F19P19.11;T2P11.4;FIB2;PRMT3;F14B2.14;T7M7.24;BSMT1	-1.46084	0.0219379	In plants, the major prenylquinones are plastoquinone and ubiquinone. Although both prenylquinones share the structural feature of the trans-polyprenyl tail attached to a benzoquinone skeleton, their subcellular localization and biochemical roles are distinct. Ubiquinone exists in the inner membrane of the mitochondrion, and transfers electrons from the NADH dehydrogenase complex to the cytochrom…	Ubiquinone biosynthesis	AraCyc
UDP-D-xylose biosynthesis	13	40	6	UXS5;UXS6;AXS1;AUD1;K3K3.170;AT5G15490	-1.64806	0.00524588	UDP-xylose (UDP-Xyl) is a nucleotide sugar involved in the synthesis of diverse plant cell wall hemicellulose (xyloglucan, xylan) and minor plant metabolites. Moreover, UDP-Xyl is required for the synthesis of glycoproteins, animal proteoglycans and fungal polysaccharides (for review see [Harper02]). In plants, the biosynthesis of UDP-Xyl occurs both in the cytosol and in membrane-bound compartme…	cell wall hemicellulose	AraCyc
UDP-sugars interconversion	53	137	17	MRG7.16;UGE1;MUR4;UXS5;UGP2;RBCS1A;MAJ23.90;UXS6;AXS1;GAE2;NRS/ER;emb1075;AUD1;K3K3.170;RHM1;GalAK;AT5G15490	-1.64806	0.00176608	This super-pathway shows the interconnectivity of UDP-sugars in plants. Enzymes and genes involved in the interconversion of nucleotide sugars are required for cell wall biosynthesis, including UDP-L-rhamnose, UDP-D-galactose, UDP-D-glucuronic acid, UDP-D-xylose, UDP-D-apiose, UDP-L-arabinose, GDP-L-fucose and GDP-L-galactose.	cell wall biosynthesis	AraCyc
Vitamin E biosynthesis	21	136	32	T5I7.5;COQ3;SKB1;MBM17.13;PRMT6;T3K9.19;T11I11.8;TSD2;QUL2;G-TMT;VTE1;F15D2.5;AT5G14430;F15P23.2;F5M6.14;F21E1.1;T19J18.2;HPT1;T9L6.6;APG1;SDG40;OMT1;F18O14.6;PRMT11;PRMT4B;F19P19.11;T2P11.4;FIB2;PRMT3;F14B2.14;T7M7.24;BSMT1	-1.41329	0.0245107	Vitamin E refers to a collection of tocopherols including alpha-, beta-, gamma-, and delta-tocopherols which differ only in the number and position of methyl groups on the chromanol ring. Tocopherols are essential dietary components for humans and animals and act primarily as antioxidants. As for plants, they are proposed to be involved in the protection of chloroplast lipids and chlorophylls aga…	Vitamin E biosynthesis	AraCyc

## Sheet: 72 h vs. 0 h down
72 h vs. 0 h down
Name	# of Entities	Expanded # of Entities	# of Measured Entities	Measured entities	Median change	p-value	Pathway description Related to	Related to	Hit type
13-LOX and 13-HPL pathway	14	44	5	F12B7.11;LOX2;LOX5;HPL1;LOX3	-1.48957	0.0345444	Lipoxygenases (LOX) are ubiquitous enzymes in eukaryotes. Depending on the positional specificities, they are further classified as 9-LOX and 13-LOX, converting poly unsaturated fatty acids to 9-hydroperoxides and 13-hydroperoxides, respectively. In plants, most reported LOXs are 13-LOXs, which is important in the biosynthesis of the plant hormone jasmonic acid (jasmonic acid biosynthesis). The h…	jasmonic acid	AraCyc
Abscisic acid glucose ester biosynthesis	5	245	49	DOGT1;PGSIP6;PGSIP4;SPY;PGSIP2;AT3G11340;UGT73C1;T27E13.11;UGT85A2;GAUT9;CSLC5;F1C9.11;CSLC12;K19E1.14;UGT71C5;T15G18.80;SEC;MRG21.3;PMR5;CSLC04;T9I22.3;UGT73B1;CSLG3;UGT73B4;AT1G05170;AT3G21790;UGT72E2;UGT89B1;K2I5.5;UF3GT;AT3G22250;T24H18.60;UGT88A1;F13K3.18;F12E4.260;SIP1-like;UGT71B1;AT3G46700;GATL3;UGT74E2;T29A15.60;HYR1;UGT84A1;UGT78D2;UGT73B3;GATL2;UGT73B2;UGT71C3;T27E13.12	-1.19525	0.0418518	The plant hormone abscisic acid (ABA) is involved in the regulation of several crucial physiological and developmental processes in plants, as well as in the adaptative responses to environmental stresses [Zeevaart88]. The regulation of these processes hinges on the size of the bioactive ABA pool. This pool is thought to be maintained through a finely tuned equilibrium between ABA biosynthesis an…	ABA catabolism	AraCyc
Ajugose biosynthesis (galactinol-dependent)	6	246	49	DOGT1;PGSIP6;PGSIP4;SPY;PGSIP2;AT3G11340;UGT73C1;T27E13.11;UGT85A2;GAUT9;CSLC5;F1C9.11;CSLC12;K19E1.14;UGT71C5;T15G18.80;SEC;MRG21.3;PMR5;CSLC04;T9I22.3;UGT73B1;CSLG3;UGT73B4;AT1G05170;AT3G21790;UGT72E2;UGT89B1;K2I5.5;UF3GT;AT3G22250;T24H18.60;UGT88A1;F13K3.18;F12E4.260;SIP1-like;UGT71B1;AT3G46700;GATL3;UGT74E2;T29A15.60;HYR1;UGT84A1;UGT78D2;UGT73B3;GATL2;UGT73B2;UGT71C3;T27E13.12	-1.19525	0.0418518	Verbascose and ajugose are two members of the so-called 'raffinose series' of sucrosyl oligosaccharides (also known as raffinose family oligosaccharides, RFOs). RFOs are thought to be involved in carbohydrate storage, dessication tolerance and seed viability. Sucrosyl oligosaccharides represent a large portion of primary oligosaccharides in plants (defined as oligosaccharides synthesized by the a…	Oligosaccharides Biosynthesis	AraCyc
Ajugose biosynthesis II (galactinol-independent)	6	246	49	DOGT1;PGSIP6;PGSIP4;SPY;PGSIP2;AT3G11340;UGT73C1;T27E13.11;UGT85A2;GAUT9;CSLC5;F1C9.11;CSLC12;K19E1.14;UGT71C5;T15G18.80;SEC;MRG21.3;PMR5;CSLC04;T9I22.3;UGT73B1;CSLG3;UGT73B4;AT1G05170;AT3G21790;UGT72E2;UGT89B1;K2I5.5;UF3GT;AT3G22250;T24H18.60;UGT88A1;F13K3.18;F12E4.260;SIP1-like;UGT71B1;AT3G46700;GATL3;UGT74E2;T29A15.60;HYR1;UGT84A1;UGT78D2;UGT73B3;GATL2;UGT73B2;UGT71C3;T27E13.12	-1.19525	0.0418518	verbascose and ajugose are two members of the so-called 'raffinose series' of sucrosyl oligosaccharides (also known as raffinose family oligosaccharides, RFOs). RFOs are thought to be involved in carbohydrate storage, dessication tolerance and seed viability. Sucrosyl oligosaccharides represent a large portion of primary oligosaccharides in plants (defined as oligosaccharides synthesized by the a…	Oligosaccharides Biosynthesis	AraCyc
Cuticular wax biosynthesis	18	43	6	CER1;MTE17.8;MTE17.5;CYP96A15;CER4;MS2	-1.38834	0.00752732	Above-ground epidermal surfaces of vascular plants are covered by a lipophilic layer known as the cuticle. Plant cuticles are composed of cutin (cutin biosynthesis) and cuticular wax. The major components of cuticular wax are very long chain fatty acids (chain length is greater than 18 carbon) and very long chain fatty acid derived aldehydes, alkanes, secondary alcohols, ketones, primary alcohols…	cuticular wax	AraCyc
Cytokinins 7-N-glucoside biosynthesis	17	257	49	DOGT1;PGSIP6;PGSIP4;SPY;PGSIP2;AT3G11340;UGT73C1;T27E13.11;UGT85A2;GAUT9;CSLC5;F1C9.11;CSLC12;K19E1.14;UGT71C5;T15G18.80;SEC;MRG21.3;PMR5;CSLC04;T9I22.3;UGT73B1;CSLG3;UGT73B4;AT1G05170;AT3G21790;UGT72E2;UGT89B1;K2I5.5;UF3GT;AT3G22250;T24H18.60;UGT88A1;F13K3.18;F12E4.260;SIP1-like;UGT71B1;AT3G46700;GATL3;UGT74E2;T29A15.60;HYR1;UGT84A1;UGT78D2;UGT73B3;GATL2;UGT73B2;UGT71C3;T27E13.12	-1.19525	0.0418518	Several types of cytokinins conjugation exist which render cytokinins inactive. When plants are subjected to high levels of cytokinin application, the major conjugate that forms is the 7-N-glucoside [Hou04]. In contrast to the O-glucosides, the 7-N- and 9-N-glucosides are resistant to glucosidases [Brzobohaty93], and this feature, together with their accimilation in the plant, has led to the sugg…	Cytokinins conjugate biosynthesis	AraCyc
Cytokinins 9-N-glucoside biosynthesis	15	255	49	DOGT1;PGSIP6;PGSIP4;SPY;PGSIP2;AT3G11340;UGT73C1;T27E13.11;UGT85A2;GAUT9;CSLC5;F1C9.11;CSLC12;K19E1.14;UGT71C5;T15G18.80;SEC;MRG21.3;PMR5;CSLC04;T9I22.3;UGT73B1;CSLG3;UGT73B4;AT1G05170;AT3G21790;UGT72E2;UGT89B1;K2I5.5;UF3GT;AT3G22250;T24H18.60;UGT88A1;F13K3.18;F12E4.260;SIP1-like;UGT71B1;AT3G46700;GATL3;UGT74E2;T29A15.60;HYR1;UGT84A1;UGT78D2;UGT73B3;GATL2;UGT73B2;UGT71C3;T27E13.12	-1.19525	0.0418518	Several types of cytokinins conjugation exist which render cytokinins inactive. When plants are subjected to high levels of cytokinin application, high levels of N-glucosides are detected. In contrast to the O-glucosides, the 7-N- and 9-N-glucosides are resistant to glucosidases, and this feature, together with their accimilation in the plant, has led to the suggestion that N-glucosylation is inv…	Cytokinins conjugate biosynthesis	AraCyc
Cytokinins-O-glucoside biosynthesis	13	318	49	DOGT1;PGSIP6;PGSIP4;SPY;PGSIP2;AT3G11340;UGT73C1;T27E13.11;UGT85A2;GAUT9;CSLC5;F1C9.11;CSLC12;K19E1.14;UGT71C5;T15G18.80;SEC;MRG21.3;PMR5;CSLC04;T9I22.3;UGT73B1;CSLG3;UGT73B4;AT1G05170;AT3G21790;UGT72E2;UGT89B1;K2I5.5;UF3GT;AT3G22250;T24H18.60;UGT88A1;F13K3.18;F12E4.260;SIP1-like;UGT71B1;AT3G46700;GATL3;UGT74E2;T29A15.60;HYR1;UGT84A1;UGT78D2;UGT73B3;GATL2;UGT73B2;UGT71C3;T27E13.12	-1.19525	0.0418518	Several types of cytokinins conjugation exist which render cytokinins inactive. O-glucosylation is reversible, and the O-glucosides are resistant to cleavage of the N6-side chain by cytokinin oxidases [Schmulling03]. Because these conjugates can be converted back into active cytokinins by β-glucosidases [Brzobohaty93], it has been suggested that they represent inactive, stable storage forms of th…	Cytokinins conjugate biosynthesis	AraCyc
Ethylene biosynthesis from methionine	17	65	5	MAT3;ACS10;SAM-2;MTO3;ACO1	-1.24243	0.0442487	Bacteria, fungi, and plants produce ethylene. In plants, ethylene is an important hormone that regulates plant growth and development. It is well-known as a fruit-ripening hormone and is biologically active in trace amounts. Ethylene also plays a general role as a growth inhibitor in promoting leaf and flower senescence and abscission. In plants, methionine is the only known precursor of ethylene…	plant growth and development	AraCyc
Flavonoid biosynthesis	23	67	8	4CL2;K9H21.11;OPCL1;TT5;F3H;K18I23.7;F13C5.180;TT4	-1.25372	0.0319502	Flavonoids are secondary metabolites formed from phenylpropanoid and fatty acid derivatives and have important functions, acting as UV-B protectors [Ryan01], attractors of pollinators and seed dispersers, insect feeding attractors, anti-feedants, signal molecules in legume-rhizobium bacteria interactions [Peters86], and fungicides. Flavonoids have also received a lot of attention due to their eff…	defense	AraCyc
Galactosylcyclitol biosynthesis	9	249	49	DOGT1;PGSIP6;PGSIP4;SPY;PGSIP2;AT3G11340;UGT73C1;T27E13.11;UGT85A2;GAUT9;CSLC5;F1C9.11;CSLC12;K19E1.14;UGT71C5;T15G18.80;SEC;MRG21.3;PMR5;CSLC04;T9I22.3;UGT73B1;CSLG3;UGT73B4;AT1G05170;AT3G21790;UGT72E2;UGT89B1;K2I5.5;UF3GT;AT3G22250;T24H18.60;UGT88A1;F13K3.18;F12E4.260;SIP1-like;UGT71B1;AT3G46700;GATL3;UGT74E2;T29A15.60;HYR1;UGT84A1;UGT78D2;UGT73B3;GATL2;UGT73B2;UGT71C3;T27E13.12	-1.19525	0.0418518	Plants containing cyclitols often produce, in addition to RFOs (raffinose , stachyose, etc; see ajugose biosynthesis I (galactinol-dependent)), non-reducing galactosylcyclitols. These compounds are often found in seeds of many legumes (lentil, chickpea and soybean [Quemener83, Horbowicz94]). Like RFOs, these soluble galactosylcyclitols are thought to be involved in carbohydrate storage, dessicati…	Galactosylcyclitol biosynthesis	AraCyc
IAA biosynthesis II	7	27	6	ILL1;SRT1;ILL6;T11A7.14;ILR1;ILL3	-1.31769	0.016235	The phytohormone family of auxins regulates many plant biological processes including cell division, elongation, differentiation, root initiation, tropic responses, flowering, fruit ripening, and senescence [Woodward05]. Indole-3-acetic acid (IAA) is the most abundant natural plant auxin. Several tryptophan-dependent pathways have been proposed for the biosynthesis of IAA in plants which are show…	IAA biosynthesis	AraCyc
IAA degradation IV	20	260	49	DOGT1;PGSIP6;PGSIP4;SPY;PGSIP2;AT3G11340;UGT73C1;T27E13.11;UGT85A2;GAUT9;CSLC5;F1C9.11;CSLC12;K19E1.14;UGT71C5;T15G18.80;SEC;MRG21.3;PMR5;CSLC04;T9I22.3;UGT73B1;CSLG3;UGT73B4;AT1G05170;AT3G21790;UGT72E2;UGT89B1;K2I5.5;UF3GT;AT3G22250;T24H18.60;UGT88A1;F13K3.18;F12E4.260;SIP1-like;UGT71B1;AT3G46700;GATL3;UGT74E2;T29A15.60;HYR1;UGT84A1;UGT78D2;UGT73B3;GATL2;UGT73B2;UGT71C3;T27E13.12	-1.19525	0.0418518	The plant hormone indole-3-acetic acid (IAA) can be degraded (inactivated) via either decarboxylative or non-decarboxylative oxidation. Decarboxylative oxidation involves plant peroxidase. The pathway and role of decarboxylative oxidation in IAA metabolism in higher plants are not clear. Studies in varies plants on non-decarboxylative oxidation suggest it is the major catabolic route of IAA. Diff…	IAA degradation	AraCyc
Jasmonic acid biosynthesis	24	101	11	PLP1;F12B7.11;LOX2;JMT;SGR2;AOS;AOC3;LOX5;HPL1;LOX3;OPR3	-1.4008	0.00629113	Jasmonic acid (JA), its cyclic precursors and derivatives are collectively referred to as jasmonates (JAs). Jasmonates are important intracellular regulators mediating diverse developmental processes, such as seed germination, flower and fruit development, leaf abscission, and senescence [Creelman95]. In addition, jasmonates induce plant defense responses against a group of pathogens [Reymond98] …	Jasmonic acid biosynthesis	AraCyc
Kaempferol glucoside biosynthesis (Arabidopsis)	15	270	49	DOGT1;PGSIP6;PGSIP4;SPY;PGSIP2;AT3G11340;UGT73C1;T27E13.11;UGT85A2;GAUT9;CSLC5;F1C9.11;CSLC12;K19E1.14;UGT71C5;T15G18.80;SEC;MRG21.3;PMR5;CSLC04;T9I22.3;UGT73B1;CSLG3;UGT73B4;AT1G05170;AT3G21790;UGT72E2;UGT89B1;K2I5.5;UF3GT;AT3G22250;T24H18.60;UGT88A1;F13K3.18;F12E4.260;SIP1-like;UGT71B1;AT3G46700;GATL3;UGT74E2;T29A15.60;HYR1;UGT84A1;UGT78D2;UGT73B3;GATL2;UGT73B2;UGT71C3;T27E13.12	-1.19525	0.0418518	Flavonole such as kaempferol (this pathway) and quercetin and their glucosidic derivatives (compare quercetin glycoside biosynthesis (Arabidopsis)) are the major flavonoids found in Arabidopsis thaliana [Veit99] [Kerhoas06]. The occurrence of the two main flavonols kaempferol and quercetin is predominant in different tissues. Quercetin appears to be the main flavonoid in seeds and kaempferol is m…	Flavonols Biosynthesis	AraCyc
Methyl indole-3-acetate interconversion	8	153	29	T5I7.5;QUL2;F15M7.10;COQ3;PRMT6;F19P19.11;MBM17.13;AT3G27320;F14B2.14;AT1G43245;F18O14.20;T2P11.4;CXE18;T19J18.2;CXE16;CXE5;HMT3;CXE12;T29M8.6;BSMT1;CXE17;T11I11.8;T3K9.19;F16N3.25;T7M7.24;OMT1;SDG40;CXE20;F17K2.14	-1.30557	0.0115143	Indole-3-acetic acid (IAA) is an abundant form of the potent phytohormone auxin. It affects many aspects of plant growth and development and also participates in responses to biotic and abiotic stimuli [Woodward05, Spoel08]. IAA can be conjugated to a number of small molecules, including sugars and amino acids and it can be modified with additional functional groups, including a methyl group. All…	plant growth and development	AraCyc
Monolignol glucosides biosynthesis	12	254	49	DOGT1;PGSIP6;PGSIP4;SPY;PGSIP2;AT3G11340;UGT73C1;T27E13.11;UGT85A2;GAUT9;CSLC5;F1C9.11;CSLC12;K19E1.14;UGT71C5;T15G18.80;SEC;MRG21.3;PMR5;CSLC04;T9I22.3;UGT73B1;CSLG3;UGT73B4;AT1G05170;AT3G21790;UGT72E2;UGT89B1;K2I5.5;UF3GT;AT3G22250;T24H18.60;UGT88A1;F13K3.18;F12E4.260;SIP1-like;UGT71B1;AT3G46700;GATL3;UGT74E2;T29A15.60;HYR1;UGT84A1;UGT78D2;UGT73B3;GATL2;UGT73B2;UGT71C3;T27E13.12	-1.19525	0.0418518	Transfer of the glycosyl moiety from sugar nucleotides to a large number and molecular diversity of acceptors is catalyzed by glycosyltransferases [Sinnott90]. Glucosyltransferases as one subclass of glycosyltransferases are involved in the glucosylation of a broad variety of secondary plant metabolites, amongst them monolignols involved in the metabolic sequence of lignin biosynthesis [Ibrahim77…	lignin biosynthesis	AraCyc
Pelargonidin conjugates biosynthesis	5	245	49	DOGT1;PGSIP6;PGSIP4;SPY;PGSIP2;AT3G11340;UGT73C1;T27E13.11;UGT85A2;GAUT9;CSLC5;F1C9.11;CSLC12;K19E1.14;UGT71C5;T15G18.80;SEC;MRG21.3;PMR5;CSLC04;T9I22.3;UGT73B1;CSLG3;UGT73B4;AT1G05170;AT3G21790;UGT72E2;UGT89B1;K2I5.5;UF3GT;AT3G22250;T24H18.60;UGT88A1;F13K3.18;F12E4.260;SIP1-like;UGT71B1;AT3G46700;GATL3;UGT74E2;T29A15.60;HYR1;UGT84A1;UGT78D2;UGT73B3;GATL2;UGT73B2;UGT71C3;T27E13.12	-1.19525	0.0418518	Anthocyanins are produced in two distinguished sets of reactions, the first one (early-stage) leading to the first stable anthocyanidin, i.e. anthocyanidin-3-O-glucosides (anthocyanin biosynthesis (cyanidin 3-O-glucoside)) and the second one (late-stage) comprising further modification of those compounds such as glycosylation, acylation and methylation (this pathway). These late-stage reactions a…	Anthocyanins Biosynthesis	AraCyc
Phospholipases	23	87	10	PLP1;LCAT3;AT2G40116;PLDALPHA2;PLDP1;SGR2;PLDDELTA;PLC4;PLDBETA1;PLC5	-1.27347	0.0104512	Phospholipases hydrolyze phospholipids, and are ubiquitous in all organisms. In plants, at least four types of phospholipases have been reported including phospholipase A1 (PLA1), phospholipase A2 (PLA2), phospholipase C (PLC), and phospholipase D (PLD). PLAs are directly implicated in the removal of unusual fatty acids from phospholipids for their integration into triacylglycerol. PLAs are also …	hydrolysis of phospholipids.	AraCyc
Quercetin glucoside biosynthesis	15	270	49	DOGT1;PGSIP6;PGSIP4;SPY;PGSIP2;AT3G11340;UGT73C1;T27E13.11;UGT85A2;GAUT9;CSLC5;F1C9.11;CSLC12;K19E1.14;UGT71C5;T15G18.80;SEC;MRG21.3;PMR5;CSLC04;T9I22.3;UGT73B1;CSLG3;UGT73B4;AT1G05170;AT3G21790;UGT72E2;UGT89B1;K2I5.5;UF3GT;AT3G22250;T24H18.60;UGT88A1;F13K3.18;F12E4.260;SIP1-like;UGT71B1;AT3G46700;GATL3;UGT74E2;T29A15.60;HYR1;UGT84A1;UGT78D2;UGT73B3;GATL2;UGT73B2;UGT71C3;T27E13.12	-1.19525	0.0418518	Flavonoids have been researched in much detail because of their impact on UV-protection, defense and resistance and hormone interactions in plants [WinkelShirley02] (see also quercetin glycoside biosynthesis (Arabidopsis)). In general, polyphenolic glucosides constitute a very heterogenic group with about 6500 identified compounds in plants [Harborne00] [Harborne99]. The bioavailability of querce…	Flavonols Biosynthesis	AraCyc
Sphingolipid biosynthesis (plants)	39	427	65	DOGT1;PGSIP6;PGSIP4;SPY;TIP1;PGSIP2;MWD22.24;AT3G11340;UGT73C1;T27E13.11;AT2G14255;UGT85A2;AT3G51390;KCS6;GAUT9;CSLC5;F1C9.11;CSLC12;AT3G18620;K19E1.14;UGT71C5;T15G18.80;SEC;MRG21.3;DL3585C;PMR5;CSLC04;T9I22.3;UGT73B1;CSLG3;UGT73B4;AT1G05170;T5M16.13;AT3G21790;AT3G48760;UGT72E2;UGT89B1;K2I5.5;UF3GT;AT3G22250;T24H18.60;AT3G60800;UGT88A1;AT3G26935;AT3G61580;F13K3.18;F12E4.260;LCB2;SIP1-like;UGT71B1…	-1.21214	0.0317491	Sphingolipids are ubiquitous components of eukaryotic cells. They are composed of a long-chain base (amino alcohol), an amide linked fatty acyl chain, and a polar head. The predominant long-chain bases in plants are C18 amino alcohols, with sphinganine, 4-hydroxysphinganine, and 4-hydroxy-8-sphingenine being the prevalent long-chain bases. Whilst, the prevalent long-chain bases of many mammalian …	Sphingolipid biosynthesis (plants)	AraCyc
Starch biosynthesis	18	69	9	MJB21.12;T26J12.5;PGI1;SS2;SBE2.2;ADG1;APL2;SBE2.1;APL4	-1.65128	0.023698	Starch and glycogen, megadalton-sized glucose polymers, are the major reservoir of readily available energy and carbon compounds in most living organisms, ranging from archaea, eubacteria and yeasts, up to higher eukaryotes including plants and animals [Zeeman10, Santelia11]. Only parasites seem to lack enzymes for the metabolism of these compounds [Henrissat02]. The structure of starch in higher…	Starch biosynthesis	AraCyc
Starch degradation	24	97	15	HXK1;T26J12.5;HXK2;AMY1;BAM5;ISA1;HKL1;LDA;AMY2;ISA3;BAM1;SEX4;PHS2;DPE2;ATPHS1	-1.23382	0.00943938	Plants accumulate and mobilize starch in both photosynthetic tissue (leaves) and non-photosynthetic storage tissues (such as tuber and seed endosperm). In leaves, starch is synthesized during the light period and is degraded during the dark period. In storage tissues, starch is degraded during tuber sprouting and seed germinating. Except for seed endosperm where starch degradation occurs in an ac…	Starch degradation	AraCyc
Suberin biosynthesis	39	109	12	4CL2;K9H21.11;CYP98A3;CCoAOMT1;OPCL1;PAL1;C4H;CYP86A1;F13C5.180;OMT1;CER4;MS2	-1.23109	0.00393952	Suberin is a polymeric plant cell wall constituent mainly found in the epidermal tissues of underground plant parts. Suberin consists of two domains, a polyaromatic and a polyaliphatic domain. The polyaromatics are predominately located within the primary cell wall, and the polyaliphatics are located between the primary cell wall and the plasmalemma. The two domains are supposed to be cross-linke…	Suberin biosynthesis	AraCyc
Superpathway of choline biosynthesis	36	193	25	T5I7.5;QUL2;COQ3;PRMT6;F19P19.11;MBM17.13;AXS1;F14B2.14;AT1G43245;F18O14.20;T2P11.4;PLDALPHA2;T19J18.2;PLDP1;emb1075;HMT3;PLDDELTA;RBCS1A;BSMT1;T11I11.8;T3K9.19;T7M7.24;PLDBETA1;OMT1;SDG40	-1.24403	0.0389071	Choline is a fundamental metabolite in plants because of its contribution to the synthesis of the membrane phospholipid phosphatidylcholine, which accounts for 40 to 60% of lipids in non-plastid plant membranes [Mou02]. Choline is also a precursor for the formation of glycine betaine (glycine betaine biosynthesis III (plants)) in certain plants such as spinach, where this osmoprotectant is accumu…	choline biosynthesis	AraCyc
Superpathway of sucrose and starch metabolism I (non-photosynthetic tissue)	28	160	17	MJB21.12;HXK1;T26J12.5;PGI1;UGP2;F25P12.99;HXK2;HKL1;SUS1;AT4G34860;F5E6.17;SS2;SBE2.2;ADG1;APL2;SBE2.1;APL4	-1.30209	0.0410739	In plants, sucrose is cleaved by either invertase or sucrose synthase. Invertase activity is found in the cytoplasm, vacuole, and apoplast, whereas sucrose cleavage by sucrose synthase is only found in the cytoplasm [Dey97]. Hexoses derived from sucrose degradation are used to meet the energy and substrate requirements for plant growth or are used in the synthesis of fructans, starch, and cellulo…	sucrose and starch degradation	AraCyc
Triacylglycerol degradation	10	235	34	DL4075C;AT4G26790;AT3G49050;T9D9.3;GLIP5;T20M3.5;K15I22.11;LIP1;MBD2.13;AT5G14450;F28M11.4;AT1G33811;F15H18.6;AT3G11210;MES1;AT5G37710;AT3G14075;AT3G62280;F26B6.19;AT3G07400;AT3G26430;GLIP4;AT3G61680;MRN17.4;F13C5.1;SAG101;PAD4;F15D2.21;F25P12.93;EDS1;T14P4.6;MPL1;AT3G14360;MES9	-1.23509	0.00535064	Triacylglycerol (TAG) degradation is critical to many plants for which lipids rather than carbohydrates are the major seed storage reserves. The breakdown of the seed storage lipid provides carbon skeletons and energy that can drive postgerminative plant growth before the plant root system and photosynthetic capacity are fully established. TAG degradation occurs in the seed oil body where TAG is …	lipid breakdown	AraCyc
