# Supplementary material for: Phytohormone balance and stress-related cellular responses are involved in the transition from bud to shoot growth in leafy spurge
Source: BMC Plant Biol. 2016 Feb 20;16:47. doi: 10.1186/s12870-016-0735-2 (PMC4761131; doi:10.1186/s12870-016-0735-2)
Supplement: Additional file 6: Table S5. — Central hubs for expression targets and small molecules based on SNEA. (XLSX 24 kb) [file 12870_2016_735_MOESM6_ESM.xlsx]

## Sheet: 6 hr vs. 0 hr
Additional file 6: Table S5-1_6 hr vs. 0 hr. Central hubs for expression targets and small molecules for comparison 6 hr vs. 0 hr based on Sub-Network Enrichment Analyses.
Expression Targets_up-regulated genes
Name	Total # of Neighbors	# of Measured Neighbors	Gene Set Seed	Measured Neighbors	Median change	p-value	Activation Score	Hit type
Neighbors of photoreceptor	34	14	photoreceptor	ASN1;HY5;CAT2;ERF4;SIGE;STZ;HMG1;BAS1;psbA;RPT2;PHOT1;AGL20;PKL;CIB1	1.64052	0.00729162	1	Expression Targets
Neighbors of EIN4	16	6	EIN4	FLS2;ERF4;ADH1;ERF-1;EIN3;EIL1	1.79679	0.0103101	0	Expression Targets
Neighbors of EIN2	38	14	EIN2	ERF110;FLS2;PDR12;PEPR1;ADH1;AP2;EBP;ERF-1;HAK5;EIL1;CPR5;RD22;ABI1;SIR	1.62724	0.0104377	0.816497	Expression Targets
Neighbors of XRN4	13	6	XRN4	FLS2;SCL3;ADH1;ERF-1;EIN3;EIL1	1.79679	0.0107023	-1	Expression Targets
Neighbors of EIN3	39	9	EIN3	FLS2;PORA;ADH1;EBP;ERF1;ERF-1;ACO1;POR C;HLS1	1.51706	0.013042	1.41421	Expression Targets					Expression targets_up		Expression targets_down		Small molecules_up		Small molecules_down
Neighbors of MYC2	44	15	MYC2	LOX2;CYP94B3;HY5;ADH1;DFR;ST2A;AP2;GBF1;ERF-1;EIN3;RD22;MKK3;RBCS1A;HLS1;MPK6	1.54185	0.0166119	1.34164	Expression Targets
Neighbors of COI1	44	11	COI1	LOX2;CYP94B3;CYP94B1;CYP94C1;YSL3;ASA1;HAK5;ACX1;WRKY70;WRKY57;YSL1	1.42631	0.0194671	-2	Expression Targets			6 h vs. 0 h		EIN4, EIN2, XRN4, EIN3, MYC2, COI1, CCA1, COP1		HSF, PAP1, ABI3, photoreceptor		salicylate, carbohydrates, JA, cytokinin, diuron, phytohormone, Na+, H2O, Grelutin		NO, MeJA, Cu2+, Cd2+, brassinosteroids, chitosan
Neighbors of CCA1	32	5	CCA1	ASN1;F13A10.13;COR27;PRR7;TOC1	1.67121	0.029207	0.57735	Expression Targets
Neighbors of COP1	34	12	COP1	HY5;ERF4;RSR4;STZ;CIP7;ERF-1;ELF3;RAX2;EIN3;AGL20;PHYA;DEL1	1.51046	0.0484338	0	Expression Targets
Expression Targets_down-regulated genes											24 h vs. 0 h		STM		E2F, E2F3, PAP1, basic-helix-loop-helix protein		JA, sulfur, N-Benzyladenine, H2SO4, Grelutin, L-glutamine, gibberellin		Mitomycin, carbohydrates, EGTA, anthocyanins, hydroxyurea, MeJA, Paclobutrazol
Name	Total # of Neighbors	# of Measured Neighbors	Gene Set Seed	Measured Neighbors	Median change	p-value	Activation Score	Hit type
Neighbors of HSF	15	5	HSF	APX1;HSP101;APX2;HSP18.2;HSP70	-2.05949	0.00317353	#NUM!	Expression Targets
Neighbors of PAP1	11	8	PAP1	MYB12;TTG2;UF3GT;TT5;LDOX;PAL1;DFR;TT4	-2.0112	0.0271591	-1	Expression Targets
Neighbors of ABI3	32	9	ABI3	PR1;WRKY2;E12A11;MYB33;ABI1;GEA6;HB5;FAD3;PAL1	-1.41088	0.0449495	-1.41421	Expression Targets			72 h vs. 0 h		EIN3, DNA-directed RNA polymerase		EIN3, ZTL, ABI1, RGA1		cytokinin, lincomycin, CO2, salicylate, NO, Geldanamycin, tunicamycin, D-glucose		ethylene, Ca2+, H2O, NaCl, NADP+, NO, D-mannitol
Neighbors of photoreceptor	34	10	photoreceptor	PSY;psbA;PIF3;GASA4;HEN1;rbcL;HMG1;F3H;APX2;LHY	-1.33054	0.0452192	0	Expression Targets
Custom Upstream- Small molecules_up-regulated genes
Name	Total # of Neighbors	# of Measured Neighbors	Gene Set Seed	Measured Neighbors	Median change	p-value	Activation Score	Hit type
Neighbors of salicylate	364	113	salicylate	GSTU7;BG1;ERD5;LOX2;UGT74F2;PGIP1;FLS2;HB1;WRKY53;WRKY40;DOX1;NAC047;EFR;CAT2;RLK1;ERD15;ERF4;PDR12;WRKY22;WRKY33;RPS2;AP2;ERF9;GH3.3;MKK9;HS1;MYB30;WRKY7;RAV1;YSL3;ERF-1;WRKY3;psbA;LHT1;EFE;TIR1;CLA1;FMO1;ASA1;NHL25;RKL1;NLA;ACD11;ACO1;T6P5.12;SAG20;WRKY6;RPP8;RR2;LTL1;GLIP2;ARA12;TGA1;CRK10;FDH;CLV1;MYB1;RDR1;CCR1;GSTU6;BAK1;ORG1;WAK3;AVP1;MPK3;CPR5;WRKY70;RD22;CRB;IRE1A;DXR;EDR1;SNC1;NDR1;AT3G…	1.29224	0.00872578	3.65655	Regulation
Neighbors of carbohydrates	101	27	carbohydrates	ASN1;ATBFRUCT1;PCK1;MCCA;STP1;ERD15;MCCB;ATBETAFRUCT4;HMG1;TPS5;NRT1.1;psbA;DIN9;AMY1;NDL1;DREB2A;MYB61;BT1;HXK1;KIN10;F2KP;CHY1;SUS1;NIA1;SR1;TPS1;PHO1	1.31913	0.0108545	-1.89737	Regulation
Neighbors of JA	318	86	JA	LOX2;CYP87A2;UGT74F2;PGIP1;PLA2A;CYP79B2;WRKY53;WRKY40;RGA1;DOX1;NAC047;GA3OX1;ERF4;XTH33;WRKY33;DFR;TPC1;ST2A;AP2;BBD1;HMG1;ERS1;HS1;LKR;RBP1;ERF1;YSL3;ERF-1;WRKY3;GSH2;ABA2;HKT1;ASA1;EIN3;HAK5;DWF4;SAG20;WRKY6;GLIP2;ACX1;EIL1;EXPA10;RDR1;ORG1;MPK4;TPS21;CPR5;AUX1;ELI3-2;WRKY70;RD22;RIN4;WRKY57;EDR1;arginase;VTC5;GSH1;MKK3;ACS1;FAD8;RCD1;SYP121;AOX1A;SHM1;BSMT1;COI1;HLS1;PDR1;MPK6;HOT5;GAMMA-VPE…	1.28091	0.0124995	2.55841	Regulation
Neighbors of cytokinin	255	63	cytokinin	AHP1;HB1;HY5;RGA1;IPT5;PORA;GA3OX1;STP1;CPD;CCD7;PRL1;GLK2;HK1;AP2;CKX1;LAX3;CYC1BAT;ARF19;RAV1;HK3;GSH2;HAT22;CKX3;HKT1;CRF2;HPR;HB-2;RR12;POR C;RR2;ARR9;ADA2B;CRK10;CLV1;AT3G53450;ANT;HEMA1;IPT3;RR17;HDS;PDR2;ICK5;GCR1;BBM;ACS1;HB-1;TLP2;TED4;CYCD3;1;CRT1a;TOC1;GAI;NIA1;GNC;ABI5;ICK6;KNAT2;PPC1;PIN3;CRK1;PRR5;SPDS2;PAL1	1.31663	0.0137205	2.7136	Regulation
Neighbors of diuron	23	5	diuron	ERF4;AP2;psbA;DIN9;NPQ1	1.47019	0.0265998	1.41421	Regulation
Neighbors of phytohormone	112	26	phytohormone	HB1;HY5;CPD;AP2;GH3.3;ACBP3;RAV1;CER3;CKX3;TIR1;AKT1;POR C;GPCR;AMY1;MYB1;ANT;RDR1;AMI1;PDR2;BBM;CYCD3;1;BRI1;COI1;S6K2;EGL3;AMY2	1.34144	0.0268116	2.23607	Regulation
Neighbors of Na+	22	8	Na+	PIT1;NRT1.8;SOS1;CAX3;HAK5;AKT1;KAPP;UBP16	1.57703	0.0275975	1.41421	Regulation
Neighbors of H2O	65	21	H2O	ERD5;LOX2;PUB23;PYL1;ADH1;HK1;GSH2;ABA2;FD;ATAF1;AMY1;GPDHC1;MPK4;MPK3;RD22;GSH1;PHYA;MPK6;NIA1;HSP70;AMY2	1.31913	0.029606	1.13389	Regulation
Neighbors of Grelutin	27	10	Grelutin	RGA1;IPT5;GA3OX1;ATBETAFRUCT4;EIN3;ANT;AUX1;ZIFL1;TED4;ABCB4	1.41322	0.0415778	-1	Regulation
Custom Upstream- Small molecules_down-regulated genes
Name	Total # of Neighbors	# of Measured Neighbors	Gene Set Seed	Measured Neighbors	Median change	p-value	Activation Score	Hit type
Neighbors of NO	95	26	NO	RDR1;ETR1;PUMP1;MYB12;PR1;psbA;PIN1;PIF3;PPCK1;FRO2;AOS;LOX2;MTO3;GR1;PLDBETA1;CYCD3;1;SOS1;AT3G52960;PLDDELTA;RBOHD;NAS2;TT5;PAL1;SAG12;FRD3;HSP70	-1.33759	0.00491018	-0.377964	Regulation
Neighbors of MeJA	270	70	MeJA	WRKY57;HDA6;EIN2;CDKE;1;WRKY23;RDR1;ETR1;ZAP1;MDAR1;CLA1;HPT1;DHS1;NPR1;JMT;PEPR2;PR1;GME;ORA59;PRF1;psbA;PIN1;SAL1;CLH1;ACS10;PLA2-ALPHA;ARF6;ILR1;RNR2A;OPCL1;AT1G78950;LOX3;FRO2;UF3GT;HD1;EIN4;ICE1;AUX1;AOS;Rap2.6L;LOX2;MTO3;PAD4;AOC3;ACA1;rbcL;ABI1;T10F5.15;CYCD1;1;CYCD3;1;SOT16;WRKY32;PLDDELTA;MYC2;HMG1;RBOHD;SOT12;BSMT1;OPR3;WRKY70;PDR12;ETR2;GLIP2;LTP3;ADC2;CDT1A;LDOX;PAL1;TPS21;DFR;HSP70	-1.24488	0.0137658	-2.9824	Regulation
Neighbors of Cu2+	71	11	Cu2+	CCS;NPR1;COPT1;AO4;APX1;OPT3;RBOHD;NAS2;APX2;LAC12;ACA2	-1.45507	0.0246091	-1	Regulation
Neighbors of Cd2+	150	45	Cd2+	ZAT;MMH-1;PSBY;MSH7;TAPX;LOX5;PUMP1;IREG2;PR1;GER2;MEKK1;ABA1;COPT1;CLH1;GLYR1;BIP2;FRO2;GAPC2;PARP1;MSH6;MRP3;GAPC1;ATH13;orf25;GLX1;AUX1;APX1;MRP14;rbcL;MLH1;NRT1.5;GR1;PEN3;CPL2;RBOHD;PCNA2;MSH3;UCP5;SULTR2;1;APX2;NDA2;LHY;DFR;HSP70;ZIP1	-1.25382	0.0301887	-1.66667	Regulation
Neighbors of brassinosteroids	156	46	brassinosteroids	XTH16;EFS;BZR1;GH9A1;YDA;ETR1;SCR;CYP51G1;TAPX;CYP707A3;PR1;ARF2;DWF1;KAN;CYP86A1;AT3G28200;BIP2;PIF3;BSK1;MKK4;TRIP-1;DND1;KCS1;E12A11;CPD;ARF8;THE1;IAA29;TPL;CUC3;EXL3;ROT3;EXL5;TOP6B;PATL1;ANT;CYCD3;1;FLS2;EXO;EXL1;OPR3;FER;WRKY70;LRX2;TPR1;CUC2	-1.27773	0.0473008	0	Regulation
Neighbors of chitosan	20	6	chitosan	PR1;NCED3;APX1;ANT;RBOHD;T7F6.4	-1.30289	0.0480373	-1	Regulation

## Sheet: 24 hr vs. 0 hr
Additional file 6: Table S5-2_24 hr vs. 0 hr. Central hubs for expression targets and small molecules for comparison 24 hr vs. 0 hr based on Sub-Network Enrichment Analyses.
Expression Targets_up-regulated genes
Name	Total # of Neighbors	# of Measured Neighbors	Gene Set Seed	Measured Neighbors	Median change	p-value	Activation Score	Hit type
Neighbors of STM	19	6	STM	AS1;IPT5;CYCD3;1;KNAT2;CLV1;BOP2	1.95198	0.00809575	1	Expression Targets
Expression Targets_down-regulated genes
Name	Total # of Neighbors	# of Measured Neighbors	Gene Set Seed	Measured Neighbors	Median change	p-value	Activation Score	Hit type
Neighbors of E2F	34	20	E2F	ALY2;MSI1;RNR2A;FZR2;ALY3;E2F1;SGA2;FAS1;ORC6;DEL1;CDT1A;SDG4;TERT;ORC2;RNR1;DEL3;FAS2;ORC1B;ORC1A;ATE2F2	-2.00471	0.000369783	#NUM!	Expression Targets
Neighbors of E2F3	14	9	E2F3	FZR2;S6K2;E2F1;RBR1;DEL1;SDG4;CTF18;FBL17;ATE2F2	-2.00471	0.00439043	-1.73205	Expression Targets
Neighbors of PAP1	11	6	PAP1	UF3GT;PAL1;TT5;DFR;LDOX;TT4	-2.20457	0.0126325	-1	Expression Targets
Neighbors of basic-helix-loop-helix protein	34	11	basic-helix-loop-helix protein	IREG2;GAI;BAN;FRO2;NAS2;TT8;RD22;DFR;LDOX;ADH1;EXPA8	-1.56762	0.0268931	-1.41421	Expression Targets
Custom Upstream- Small molecules_up-regulated genes
Name	Total # of Neighbors	# of Measured Neighbors	Gene Set Seed	Measured Neighbors	Median change	p-value	Activation Score	Hit type
Neighbors of JA	318	74	JA	RGA1;CYP87A2;UGT74F2;RCA;NAC047;PLA2A;ABA2;PGIP1;CYP79B2;YSL3;ERF4;LOX2;HAK5;GAMMA-VPE;LKR;HKT1;SAG20;WRKY53;ERS1;CPR5;HMG1;AP2;WRKY33;RBP1;EIL1;EIN3;HLS1;RDR1;BBD1;MYB108;RCD1;AUX1;GA3OX1;CLH1;WRKY40;DFR;VTC5;WRKY57;ST2A;TPS21;ORG1;TPC1;QPT;WRKY6;WRKY70;COI1;ZFP1;DWF4;DOX1;ERF1;RSH2;PIN1;Rap2.6L;SHM1;HS1;GSH2;MPK4;PAP1;EDR1;PEX13;RD22;GR;OPCL1;XTH33;JMT;ACS1;EBF1;VAD1;SSI2;FAD8;EIN2;PDR1;WRKY3;M…	1.49751	0.00135435	1.1767	Regulation
Neighbors of sulfur	30	8	sulfur	ATSDI1;SULTR2;1;AST56;DEG5;DFR;clpP1;SIR;OASA1	1.64429	0.00289191	-1	Regulation
Neighbors of N-Benzyladenine	30	5	N-Benzyladenine	CKX1;ACR3;HPR;CLH1;CKX3	1.68996	0.0324627	0.57735	Regulation
Neighbors of H2SO4	25	5	H2SO4	SULTR2;1;SULTR1;3;APS1;SIR;GSH2	1.65746	0.0354039	1	Regulation
Neighbors of Grelutin	27	9	Grelutin	RGA1;IPT5;EIN3;AUX1;GA3OX1;ANT;ABCB4;PIN1;ATBETAFRUCT4	1.56472	0.0397423	-0.447214	Regulation
Neighbors of L-glutamine	25	5	L-glutamine	ASN1;LBD38;IPT3;LBD37;PYR4	1.47767	0.0462783	1.73205	Regulation
Neighbors of gibberellin	103	18	gibberellin	RGA1;CYCA1;1;GID1B;ERF4;HY5;GID1A;EIN3;PAT1;GA3OX1;AMY1;RR12;SPL5;PIN1;MYB33;ACD1;MPK3;SLY1;SCL5	1.56472	0.0489042	0	Regulation
Custom Upstream- Small molecules_down-regulated genes
Name	Total # of Neighbors	# of Measured Neighbors	Gene Set Seed	Measured Neighbors	Median change	p-value	Activation Score	Hit type
Neighbors of Mitomycin	10	6	Mitomycin	RAD51B;RAD51C;SNM1;XRCC3;RNR1;RAD51	-1.7891	0.00221922	0	Regulation
Neighbors of carbohydrates	101	19	carbohydrates	PCK1;CSR1;BAM5;FRO1;HXK1;CIPK7;CLPP3;AOS;rbcL;HMG1;F3H;MYB61;SEX1;NIA1;SUS1;TPS1;ATBETAFRUCT4;F9L11.8;APL4	-1.61358	0.0156763	-1.13389	Regulation
Neighbors of EGTA	13	6	EGTA	ANNAT1;PPC1;BIP2;TPS1;PLA2-ALPHA;GAPC1	-2.1171	0.0184041	-0.447214	Regulation
Neighbors of anthocyanins	31	17	anthocyanins	TED4;BAN;COP1;MKK4;HSF1;PGLCT;AOS;MXC20.8;PUMP1;HMG1;AT2G11890;OPR3;C4H;PAI1;GLX1;MET1;GAMMA-H2AX	-1.58997	0.0222988	0.632456	Regulation
Neighbors of hydroxyurea	7	5	hydroxyurea	HPY2;APX1;RNR1;HB1;GAMMA-H2AX	-3.04396	0.0288905	0.57735	Regulation
Neighbors of MeJA	270	71	MeJA	UF3GT;ERF13;ASA1;ERF-1;MPK6;ZAP1;OPCL1;CYCD1;1;AT1G78950;WRKY57;PR1;NPR1;RNR2A;HDA6;MYC2;ACBP4;ATAF1;PIN1;CLA1;CYT1;DXR;GSTF6;CYP81D1;arginase;HXK1;WRKY32;LOX3;MDAR1;COS1;SOT16;FRO2;ARF6;tny;CYCD3;2;HPT1;AUX1;ICE1;AOS;LOX2;SQS1;rbcL;HMG1;ORA59;ACA1;SAL1;CDPMEK;RBOHD;HD1;GME;RDR1;PLDDELTA;ETR2;T10F5.15;CDT1A;PDR12;PAL1;OPR3;DHS1;GLIP2;HSP70;TPS21;PLA2-ALPHA;AOC3;SOT12;PRF1;DFR;MTO3;LDOX;ADC2;LTP3;…	-1.47763	0.0349557	-5.23996	Regulation
Neighbors of Paclobutrazol	37	7	Paclobutrazol	IAA19;PHYB;RBR1;SLY2;ETR2;PCNA2;GASA4	-1.8514	0.040931	1.73205	Regulation

## Sheet: 72 hr vs. 0 hr
Additional file 6: Table S5-3_72 hr vs. 0 hr. Central hubs for expression targets and small molecules for comparison 72 hr vs. 0 hr based on Sub-Network Enrichment Analyses.
Expression Targets_up-regulated genes
Name	Total # of Neighbors	# of Measured Neighbors	Gene Set Seed	Measured Neighbors	Median change	p-value	Activation Score	Hit type
Neighbors of EIN3	39	6	EIN3	SAG12;PORA;POR C;FLS2;EBP;ERF1	2.21117	0.00263438	1.41421	Expression Targets
Neighbors of DNA-directed RNA polymerase	18	6	DNA-directed RNA polymerase	rpoC2;psbA;atpB;MCCA;rpoA;MCCB	1.59806	0.0411444	#NUM!	Expression Targets
Expression Targets_down-regulated genes
Name	Total # of Neighbors	# of Measured Neighbors	Gene Set Seed	Measured Neighbors	Median change	p-value	Activation Score	Hit type
Neighbors of EIN3	39	10	EIN3	FLS2;PIF3;HLS1;NAC2;ERF-1;ERF1;ACO1;ORA59;ADH1;NRT1.5	-1.43605	0.0168731	-1	Expression Targets
Neighbors of ZTL	11	5	ZTL	TOC1;CDF2;LHY;FKF1;PRR5	-1.55888	0.0228872	1.41421	Expression Targets
Neighbors of ABI1	29	10	ABI1	TLP7;ARF2;NHX1;ASK2;ABI5;ABA2;ERD15;HB5;MYC2;MTG10.11	-1.30062	0.026387	-1	Expression Targets
Neighbors of RGA1	31	8	RGA1	SOM;AGL20;ABI5;BT4;SCL3;GA3OX1;SHN1;TPS21	-1.31664	0.0296051	0.57735	Expression Targets
Custom Upstream- Small molecules_up-regulated genes
Name	Total # of Neighbors	# of Measured Neighbors	Gene Set Seed	Measured Neighbors	Median change	p-value	Activation Score	Hit type
Neighbors of cytokinin	255	57	cytokinin	ARR9;RGA1;CKX1;CYC1BAT;AHP1;PRL1;ARR4;PORA;ARR3;POR C;CYCD3;1;CKX3;PIN1;CRF5;CRT1a;LAX3;CRF2;GNC;BBM;CPD;AP2;GA3OX1;EXO;GASA4;HY5;HKT1;rbcL;CRK10;ICK6;AT3G53450;ADA2B;RR17;GAI;RR12;ANT;HEMA1;PDR2;GLK2;CCD7;LAX2;KNAT2;ZFP1;MEE58;RR2;SPDS2;ARF19;GCR1;WOL;GSH2;KNAT1;RPN10;SMT2;TLP2;HB-1;HPR;ACS1;PIN1AT	1.31663	0.00215581	2.67261	Regulation
Neighbors of lincomycin	9	5	lincomycin	HSFA2;psbA;PSBY;psbE;rpoA	1.54102	0.00713803	-2	Regulation
Neighbors of CO2	54	17	CO2	PMDH1;RCA;BIP1;LOX2;NRT1.1;EFE;NPQ1;PETC;GS2;ACA1;PRR7;rbcL;AT3G11620;HSP70;KT2;CPN60A;ACS1	1.37544	0.0163488	1	Regulation
Neighbors of salicylate	364	87	salicylate	GSTU7;ERD5;SAG12;FMO1;MBF1C;GLIP2;UGT74F2;FLS2;ASA1;BG1;WRKY22;YSL3;DEL1;SNI1;CRB;psbA;NAC047;PGIP1;PIN1;PLA2-ALPHA;UGT73B5;HSP101;LOX2;AP2;EFE;EFR;PDR12;ERF4;FDH;RLK1;WRKY7;RKL1;SNC1;WRKY6;MYB30;CRK10;AT3G11620;RDR1;WRKY53;KP1;GSTU6;SAG20;LHT1;PAE2;RPP8;CLA1;AGD2;HSP70;WAK3;CAT2;GH3.3;ATMPK8;WRKY33;HS1;GAMMA-VPE;RPS2;LTL1;P5CR;ACD11;WRKY40;BAG6;PAB1;RR2;ERD15;PAD4;T6P5.12;CPR5;MYB1;OPR2;DOX1;AVP…	1.26998	0.0169563	2.71069	Regulation
Neighbors of NO	95	22	NO	SAG12;psbB;ASA1;CYCD3;1;psbA;PIN1;LOX2;SOS1;GA3OX1;CBL10;MYB30;HY5;RDR1;MYB12;HSP70;ERD15;GSH1;GSH2;PLDDELTA;PUMP1;GR1;PLC2	1.36691	0.0344825	1.13389	Regulation
Neighbors of Geldanamycin	11	6	Geldanamycin	UGT74F2;SHD;HSP101;HSP70;HSP90.1;HSFA1D	1.57253	0.0378596	0.57735	Regulation
Neighbors of tunicamycin	32	11	tunicamycin	BIP1;BIP2;P58IPK;CRT1a;ATERDJ3B;CRT1b;BIP3;SDF2;RBOH F;GPT;PDIL1-1	1.43499	0.0410299	2.23607	Regulation
Neighbors of D-glucose	158	40	D-glucose	ASN1;FBA2;SAG12;BZO2H3;PRL1;ATBETAFRUCT4;BIP2;TBL26;SHD;GUN5;CYCD3;1;psbA;XTH30;CYP79B2;ABA2;NRT1.1;GNC;GH9B1;PCK1;UCP2;AMI1;MBF1A;WNK8;SNF4;SDF2;DET3;HXK1;PSB29;TMT2;EIL1;ABI1;GCN4;TOR;EIN3;crr1;BRI1;T12H1.14;PAP1;MPK6;SAUL1	1.35301	0.041572	-0.301511	Regulation
Custom Upstream- Small molecules_down-regulated genes
Name	Total # of Neighbors	# of Measured Neighbors	Gene Set Seed	Measured Neighbors	Median change	p-value	Activation Score	Hit type
Neighbors of ethylene	359	99	ethylene	ACD1;MTO2;FLS2;PIN3;CLH1;Rap2.6L;HDA6;AOX1A;COI1;HAK5;RSW3;ATAF1;ZDS;SMT2;EIN2;HPT1;PPOX;ETR1;HD1;ACL5;PSY;ARF19;AT4G29100;EGY1;EDR1;WRKY53;COP1;PIF3;PR1;FRO2;RTE1;ERF3;LOX2;GAMMA-VPE;ERF13;JMT;NAS2;MTO1;GSTF6;AGL20;GH9A1;HLS1;ARF2;RAP2.2;PAL1;RBOHD;RD20;FAD3;TAR2;QS;ZAP1;EIN4;tny;VAD1;HSC70-1;RDR1;F3H;CEV1;HDS;AUX1;CAX3;TIR1;ROT3;EBF1;NPR1;ERD1;ACA1;CCD1;AOS;LTP3;RD22;ERF-1;PDS1;F12K8.24;GA3OX1;…	-1.24659	0.00416347	-2.66789	Regulation
Neighbors of Ca2+	202	69	Ca2+	TPC1;CPK5;CBL10;MPK3;DL1;MWD22.24;ATGP4;CPK6;CIPK23;ECA3;ERA1;ANNAT1;SOS1;MKP1;GLU1;HIRA;AVP1;CDPK2;GR;CDPK6;PIF3;MC4;SIP4;PP;SPIK;ANNAT4;LDOX;GLX1;CRSH;CRK3;MIND;SOS3;GSTF6;RBOHD;PLDALPHA2;NHX1;MEKK1;F18A5.110;SR1;GSL05;WRNEXO;ACA1;PLDDELTA;HSP70;AMY2;ANT;BON1;AKT1;SLAH3;ARA12;HMG1;PPC1;NHX2;ABA1;ABI1;CDPK1;NCED3;PPCK1;RBOH F;HB1;F13E7.5;OPR3;ERD10;CXIP4;LEA4-5;ADH1;KIN2;ACA2;NIA1	-1.23248	0.00825843	-2.13809	Regulation
Neighbors of H2O	65	18	H2O	MPK3;ATAF1;GPDHC1;MPK4;PR1;AMY1;LOX2;HK1;AOS;HSP70;AMY2;RD22;ABA2;ABA1;RBOH F;SEX1;ADH1;NIA1	-1.4008	0.0240388	0	Regulation
Neighbors of NaCl	361	97	NaCl	TPC1;FUS6;VAMP721;PIN3;UGE2;GPX7;AOX1A;MPK3;GSR 1;HK2;HAK5;ABA3;ANNAT1;SOS1;SYTB;FPS2;TPX1;ELF5A-1;PPOX;ETR1;UBP16;GLU1;MPK9;PSY;KEA1;AAO3;CDPK2;GR;psbA;MPK4;CNBT1;SAL1;DCL4;PR1;LOS2;SIP4;KAPP;CHX23;DRP3A;PP;ERF13;DREB2A;GLX1;PARP1;GLT1;SOS3;RBOHD;NHX1;ATM;CP1;WNK8;HK1;HSF A4A;MEKK1;NADK1;F12E4.50;ABI5;ABF4;PROT2;TIR1;P5CS2;CIPK7;NPR1;GPCR;T6I14.7;FAD2;ACA1;CCD1;HSP70;RD22;CCR1;SKOR;ABA2;ERF-1;AK…	-1.23839	0.0301833	-3.96177	Regulation
Neighbors of NADP+	26	6	NADP+	GR;SDRB;HSP70;ERF-1;HMG1;ABA1	-1.40632	0.0363788	1	Regulation
Neighbors of NO	95	33	NO	CBL10;AOX1A;COX17;SPDS3;SOS1;TED4;ETR1;GR;psbA;PIF3;PR1;FRO2;LOX2;NAS2;PAL1;RBOHD;TT5;RDR1;TIR1;PLDDELTA;AOS;HSP70;AMY2;MTO3;AT3G52960;GA3OX1;ERD15;PLDBETA1;PPCK1;HB1;GR1;FRD3;NIA1	-1.25372	0.0448616	0	Regulation
Neighbors of D-mannitol	69	19	D-mannitol	MPK3;ABA3;ANNAT1;MPK4;AMY1;ERF13;DREB2A;GLX1;ABI5;CCR2;P5CS2;PMI1;ABA2;SKIP;ERF-1;ABI1;AT3G53510;NCED3;KIN2	-1.30698	0.0449984	-0.447214	Regulation
