# Supplementary material for: Phytohormone balance and stress-related cellular responses are involved in the transition from bud to shoot growth in leafy spurge
Source: BMC Plant Biol. 2016 Feb 20;16:47. doi: 10.1186/s12870-016-0735-2 (PMC4761131; doi:10.1186/s12870-016-0735-2)
Supplement: Additional file 7: Table S6. — Differentially-expressed sugar transporter genes. (XLSX 18 kb) [file 12870_2016_735_MOESM7_ESM.xlsx]

## Sheet: Sugar transporter genes
Additional file 7: Table S6. Differentially-expressed sugar transporter genes.
Top.NR.hit	Genes	Contigs	Accession	ArabaHit	E_value_toAraba	E.value.to.NR	PPDE	ORF	0hr_rep1	0hr_rep2	0hr_rep3	6hr_rep1	6hr_rep2	6hr_rep3	6hr_rep4	24hr_rep1	24hr_rep2	24hr_rep3	24hr_rep4	48hr_rep1	48hr_rep2	48hr_rep3	48hr_rep4	0hr	6hr	24hr	48hr
sugar transporter	comp100236_c0	comp100236_c0_seq1	XP_002517216.1	AT5G26340	0	0	1	ORF_m.29589	442.254	480.642	542.029	809.352	734.534	644.49	623.79	386.361	396.975	432.575	365.924	314.112	325.896	357.221	363.805	488.308	703.041	395.459	340.258
sugar transporter	comp116773_c0	comp116773_c0_seq9	XP_002524779.1	AT2G48020	9e-60	1e-68	1	ORF_m.87290	36.4495	33.1477	30.7674	72.8664	53.1299	50.5802	46.7258	23.2611	29.8115	27.6797	20.0812	35.3376	62.2113	60.5999	66.1464	33.4549	55.8256	25.2084	56.0738
sugar transporter	comp122816_c0	comp122816_c0_seq6	XP_002525598.1	AT5G26250	9e-60	4e-66	1	ORF_m.130678	118.258	109.388	108.668	115.974	140.851	137.056	124.992	74.8893	88.5176	76.6018	54.6655	92.2704	145.54	146.716	125.206	112.105	129.718	73.6686	127.433
sugar transporter	comp124825_c1	comp124825_c1_seq1	XP_002512323.1	AT1G54730	0	0	1	ORF_m.147951	191.943	187.285	162.347	256.612	250.742	212.111	244.142	153.245	178.842	148.041	160.627	180.614	182.068	133.894	167.61	180.525	240.902	160.189	166.047
sugar transporter	comp127528_c0	comp127528_c0_seq8	XP_002517103.1	AT1G77210	0	0	1	ORF_m.172633	100.439	66.0303	75.2818	190	197.561	138.688	188.071	129.434	107.039	86.4893	142.8	84.4176	85.0412	102.063	87.4077	80.5836	178.58	116.44	89.7324
sugar transporter	comp129771_c1	comp129771_c1_seq9	XP_002516838.1	AT5G18840	3e-179	0	1	ORF_m.146516	34.8295	46.4068	11.7832	296.092	264.628	137.056	168.295	71.4399	49.6783	11.5868	74.7468	215.952	217.403	216.884	300.021	31.0065	216.518	51.8629	237.565
sugar transporter	comp136702_c0	comp136702_c0_seq6	XP_002529745.1	AT2G43330	2e-136	8e-159	1	ORF_m.298077	537.816	513.79	402.751	313.365	276.956	254.794	240.638	724.231	715.317	693.131	585.78	294.774	287.93	322.136	276.374	484.786	271.438	679.615	295.304
sugar transporter	comp130038_c0	comp130038_c0_seq4	XP_002520608.1	AT4G35300	0	0	1	ORF_m.201662	1183.44	1136.14	1430.43	843.799	920.633	1093.43	1027.89	753.137	640.674	732.655	882.168	886.973	792.201	837.3	810.293	1250	971.437	752.158	831.692
sugar transporter	comp123400_c0	comp123400_c0_seq8	XP_002524779.1	AT2G48020	2e-63	NA	1	ORF_m.135256	15.3898	24.8608	16.3656	55.5196	34.0444	29.3692	24.5311	20.4244	8.12917	10.2994	12.2719	27.4848	34.2448	44.6526	37.7979	18.8721	35.8661	12.7812	36.045
sugar transporter	comp137746_c1	comp137746_c1_seq4	XP_002521558.1	AT1G75220	0	0	0.999993	ORF_m.317232	150.658	150.822	166.275	215.91	171.254	208.815	188.071	212.629	216.326	211.782	166.228	157.056	154.101	138.742	139.38	155.918	196.012	201.741	147.32
sugar transporter	comp122291_c0	comp122291_c0_seq9	XP_002528039.1	AT3G13050	1e-101	5e-162	0.999911	ORF_m.126424	68.0391	72.925	56.9523	85.1301	80.9844	75.0545	63.0799	138.999	128.712	84.3264	106.007	100.123	87.3241	82.9262	59.0593	65.9721	76.0622	114.511	82.3582
sugar transporter	comp133631_c0	comp133631_c0_seq1	XP_002517946.1	AT2G20780	0	0	0.999586	ORF_m.247304	115.018	159.109	138.78	160.39	162.485	207.15	176.39	131.635	131.878	122.299	140.624	84.4176	109.355	143.127	106.307	137.636	176.604	131.609	110.802
sugar transporter	comp129289_c0	comp129289_c0_seq7	XP_002510716.1	AT4G35300	0	0	0.998953	ORF_m.192292	423.511	396.115	415.687	344.123	307.751	398.115	367.966	356.916	305.837	344.386	377.081	435.83	386.966	483.205	477.199	411.771	354.489	346.055	445.8
sugar transporter	comp129623_c0	comp129623_c0_seq9	XP_002512321.1	AT2G48020	3e-160	NA	0.998769	ORF_m.148638	46.9794	76.2398	34.7017	25.9091	29.9178	40.7905	28.0355	27.7998	22.1294	19.3114	20.0812	41.2272	46.2247	39.8684	73.2335	52.6403	31.1632	22.3305	50.1384
sugar transporter	comp134446_c0	comp134446_c0_seq2	XP_002513914.1	AT1G34580	7e-152	4e-172	0.967753	ORF_m.258671	132.838	111.045	83.1373	56.7534	62.9306	55.4261	67.7524	80.5628	84.9047	59.8653	76.9445	62.8224	104.447	98.8736	96.8572	109.007	60.7156	75.5693	90.7499
sugar transporter	comp127613_c0	comp127613_c0_seq9	XP_002513292.1	AT3G13050	9e-132	2e-160	0.964842	ORF_m.173371	39.6895	55.1081	43.2052	51.8183	49.0033	52.2118	33.8762	50.4936	46.0653	38.6228	60.2437	37.3008	25.6836	33.4894	25.9861	46.0009	46.7274	48.8563	30.615
sugar transporter	comp132655_c0	comp132655_c0_seq33	XP_002516010.1	AT1G79820	0	0	0.961651	ORF_m.233926	122.252	149.513	176.67	133.247	120.703	130.53	141.346	103.818	105.44	113.236	107.1	131.534	119.857	159.473	101.582	149.478	131.456	107.398	128.112
sugar transporter	comp127095_c0	comp127095_c0_seq9	XP_002514276.1	AT1G67300	0	0	0.954215	ORF_m.185069	437.394	442.241	462.951	402.258	402.095	453.59	359.906	460.507	447.095	491.565	522.112	480.886	437.814	481.945	443.866	447.528	404.462	480.32	461.127
sucrose transporter 5	comp128226_c0	comp128226_c0_seq9	ABK60189.1	AT1G09960	0	0	1	ORF_m.180503	537.023	604.963	736.983	860.282	775.66	853.337	781.489	933.66	913.99	1091.83	938.574	660.891	564.496	632.328	550.432	626.323	817.692	969.514	602.037
sucrose transport protein	comp130060_c1	comp130060_c1_seq5	AAF65765.1	AT1G22710	2e-174	0	1	ORF_m.201887	771.984	780.861	724.669	1358.34	1332.91	1218.54	1379.58	858.005	676.324	829.154	982.262	766.885	655.821	717.631	850.454	759.172	1322.34	836.436	747.698
sucrose transport protein	comp130300_c2	comp130300_c2_seq6	AAF65765.1	AT1G71880	2e-07	1e-11	1	ORF_m.273105	225.177	227.062	211.339	413.189	370.553	318.182	441.559	229.513	233.059	239.474	290.196	204.075	176.224	178.61	214.976	221.193	385.871	248.06	193.471
bidirectional sugar transporter SWEET2a	comp111946_c1	comp111946_c1_seq3	XP_002269484.1	AT3G14770	1e-76	4e-99	0.999998	ORF_m.62043	83.6233	94.4545	86.4105	185.065	168.143	169.688	164.709	123.074	145.061	135.45	121.603	109.939	115.239	100.468	103.944	88.1627	171.901	131.297	107.398
hexose transporter 1	comp121139_c0	comp121139_c0_seq5	CAN87006.1	AT1G11260	0	0	1	ORF_m.117193	328.75	362.553	278.844	719.312	675.394	494.381	582.905	374.447	310.706	285.165	345.174	227.731	251.699	249.401	347.269	323.382	617.998	328.873	269.025
plastidic glucose transporter 4	comp124614_c0	comp124614_c0_seq1	XP_002284052.1	AT5G16150	0	0	1	ORF_m.146121	426.054	462.411	484.71	620.413	645.224	696.702	642.48	338.704	330.559	318.322	379.312	469.205	476.573	567.726	536.258	457.725	651.205	341.724	512.44
