# Supplementary material for: Phytohormone balance and stress-related cellular responses are involved in the transition from bud to shoot growth in leafy spurge
Source: BMC Plant Biol. 2016 Feb 20;16:47. doi: 10.1186/s12870-016-0735-2 (PMC4761131; doi:10.1186/s12870-016-0735-2)
Supplement: Additional file 8: — Running RSEM. (TXT 4 kb) [file 12870_2016_735_MOESM8_ESM.txt]

Additional file 8

http://deweylab.biostat.wisc.edu/rsem/README.html

I do all my work in a volume so I can save the program and data easier and not have to worry abount storage space if I want to use a low power instance. 


ln -s /vol1 /home/horvathdp/myvol
sudo chown horvathdp /vol1

cd myvol


#Running RSEM

#load the Trinity fasta file and all of the paired end read files into the volume

wget -L "http://deweylab.biostat.wisc.edu/rsem/src/rsem-1.2.11.tar.gz"
tar -xzf rsem-1.2.11.tar.gz
cd ./rsem-1.2.11
make

#make same tools
cd ./sam
make
#go back to RSEM directory
cd ..

#unpack, make, and install EBSeq
cd EBSeq/
tar -xzf EBSeq_1.1.5.tar.gz
make
./install
#go back to RSEM directory
cd ..


#load bowtie (if using an Ubuntu terminal you can just get the app and it will install itself in your bin file)
sudo apt-get install bowtie
#go throught promted steps
#check to make sure it loaded and to get path: type which bowtie and hit enter

which bowtie

#load and install R

sudo apt-get install r-base r-base-dev
#go throught promted steps
#check to make sure it loaded and to get path:type what R and hit enter

which R

#if not all the programs are available in rsem folder, type "make" and hit enter again- I hink this bug has been fixed in newer versions of the program.

make

# run extract-transcript-to-gene-map-from-trinity on your trinity assembled fasta file

./extract-transcript-to-gene-map-from-trinity TrinityRNAseqALL.fasta map_file

# run rsem-prepare-reference on your trinity assembled fasta file

./rsem-prepare-reference --transcript-to-gene-map map_file --bowtie-path /usr/bin TrinityRNAseqALL.fasta Trinity_contigs

#run rsem-calculate-expression on each of your paired end read files. This takes a while and is memory intensive

./rsem-calculate-expression --paired-end --forward-prob 1 --bowtie-path /usr/bin --bowtie-chunkmbs 512 read_file1_1_trimmed read_file1_2_trimmed Trinity_contigs READ_FILE_1

#run rsem-generate-ngvector on the Trinity_contigs.transcripts.fa file that was generated earlier by the rsem-prepare-reference program

./rsem-generate-ngvector Trinity_contigs.transcripts.fa Trinity

#runrsem-generate-data-matrix on your isoform results files that were generated when you ran rsem-calculate-expression. Be sure to group your biological replicates as that will be important when you run rsem-run-ebseq below.

./rsem-generate-data-matrix 0d_1.isoforms.results 0d_2.isoforms.results 0d_3.isoforms.results 1d_1.isoforms.results 1d_2.isoforms.results 1d_3.isoforms.results 1d_4.isoforms.results 3d_1.isoforms.results 3d_2.isoforms.results 3d_3.isoforms.results 3d_4.isoforms.results 6hr_1.isoforms.results 6hr_2.isoforms.results 6hr_3.isoforms.results 6hr_4.isoforms.results > isoform.matrix\n

#output is a file named isoform.matrixn

#runrsem-generate-data-matrix on your gene results files that were generated when you ran rsem-calculate-expression

./rsem-generate-data-matrix 0d_1.genes.results 0d_2.genes.results 0d_3.genes.results 1d_1.genes.results 1d_2.genes.results 1d_3.genes.results 1d_4.genes.results 3d_1.genes.results 3d_2.genes.results 3d_3.genes.results 3d_4.genes.results 6hr_1.genes.results 6hr_2.genes.results 6hr_3.genes.results 6hr_4.genes.results  > gene.matrix\n

#output is a file named gene.matrixn


#run rsem-run-ebseq to identify your differentially expressed genes (componants) using the Trinity.ngvec file that was generated by rsem-generate-ngvector. The numbers are the biological replicates as grouped above.
 
./rsem-run-ebseq --ngvector Trinity.ngvec gene.matrixn 3,4,4,4 genengvec.results

#output was the three expected files with prefix genengvec or isoformngvec as a prefix 

#run rsem-run-ebseq to identify your differentially expressed isoforms (contigs) using the Trinity.ngvec file that was generated by rsem-generate-ngvector. The numbers are the biological replicates as grouped above.

./rsem-run-ebseq --ngvector Trinity.ngvec gene.matrixn 3,4,4,4 isoformngvec.results

#output was the three expected files with prefix isoformngvec as a prefix 

#Getting the normalized expression matirx for each of the individual replicates needed for gene setenrichment analyese:

#Start R

Type "R (enter)" to get into R
>library(blockmodeling , lib.loc="/vol1/RSEM/rsem-1.2.12/EBSeq")
>library(EBSeq, lib.loc="/vol1/RSEM/rsem-1.2.12/EBSeq")
>InFile=read.table("gene.matrixn",stringsAsFactors=F)
>str(InFile)
> Mat=data.matrix(InFile)
> str(Mat)
> Sizes=MedianNorm(Mat)
> str(Sizes)
> NormMat=GetNormalizedMat(Mat, Sizes)
> write.table(NormMat,"NormMat.txt",quote=FALSE)
#to quit R
>q()
