# Supplementary material for: Phytohormone balance and stress-related cellular responses are involved in the transition from bud to shoot growth in leafy spurge
Source: BMC Plant Biol. 2016 Feb 20;16:47. doi: 10.1186/s12870-016-0735-2 (PMC4761131; doi:10.1186/s12870-016-0735-2)
Supplement: Additional file 9: Table S7. — Primers used for RT-qPCR analysis. (XLSX 38 kb) [file 12870_2016_735_MOESM9_ESM.xlsx]

## Sheet: Sheet1
Additional file 9: Table S7. Primers used for RT-qPCR analysis. Primer number, genes represented, and sequence information are provided.
Primer # in JVA Lab. / MD-inventory	GENE ID	GENE ID ABV.	ATG ID (PUTATIVE_ARABIDOPSIS_ORTHOLOGUE)	5'F/R	Primer Sequence	CLONE_ID	CONTIG_ID	GB_ACC	ATG ID (PUTATIVE_ARABIDOPSIS_ORTHOLOGUE)	DESCRIPTION FROM TAIR (as of July 09)	Category: GO Biological Process & Relationship Type: involved in	NOTES
MD-33	MADS AFFECTING FLOWERING 3	MAF3	At5g65060	5'F	ATCGAAGAAAAGAGCATCCGTCAG	CV03083A2E08.f1		DV150556	At5g65060	MADS domain protein - flowering regulator that is closely related to FLC	regulation of transcription, DNA-dependent, negative regulation of flower development, vernalization response
				5'R	TCTTCAAGTTGCATGTCAGTAGTT
MD-40	PUTATIVE CORONATINE-INSENSITIVE 1	COI1	At2g39940	5'F	AGTTTTGTGGTGGCTCATTCA	CV03125B2H10.f1		DV140581	At2g39940	Encodes a protein containing Leu-rich repeats and a degenerate F-box motif. Associates with AtCUL1, AtRbx1, and the Skp1-like proteins ASK1 and ASK2 to assemble SCF COI1 ubiquitin-ligase complexes in planta. A single amino acid substitution in the F-box motif of COI1 abolishes the formation of the SCF(COI1) complexes and results in loss of the JA response. Required for wound- and jasmonates-induc…	defense response, response to insect, response to wounding, ubiquitin-dependent protein catabolic process, jasmonic acid and ethylene-dependent systemic resistance, jasmonic acid mediated signaling pathway, response to jasmonic acid stimulus, stomatal movement, defense response to bacterium, defense response to fungus, SCF-dependent proteasomal ubiquitin-dependent protein catabolic process, negat…
				5'R	ATTTCTTGCTCGTCTGCTCCTCTT
MD-46	GIGANTEA-LIKE	GI	At1g22770	5'F	GTATCAGCATCACCGACAAAAG	CV03043A2F07.f1		DV125811	At1g22770	Together with CONSTANTS (CO) and FLOWERING LOCUS T (FT), GIGANTEA promotes flowering under long days in a circadian clock-controlled flowering pathway. GI acts earlier than CO and FT in the pathway by increasing CO and FT mRNA abundance. Located in the nucleus. Regulates several developmental processes, including photoperiod-mediated flowering, phytochrome B signaling, circadian clock, carbohydra…	response to blue light, circadian rhythm, response to cold, flower development, regulation of transcription, response to hydrogen peroxide, regulation of circadian rhythm, response to far red light, positive regulation of long-day photoperiodism, flowering, temperature compensation of the circadian clock
				5'R	ATCCAGATTCTCCCCACTCCA
MD-48	ELONGATED HYPOCOTYL 5	HY5	At5g11260	5'F	CTCAACAAGCAAGGGAAAGGAAGA	CV03082A2F06.f1		DV150248	At5g11260	Basic leucine zipper (bZIP) transcription factor. Nuclear localization. Involved in light-regulated transcriptional activation of G-box-containing promoters. Negatively regulated by Cop1. Although cytokinins do not appear to affect the gene's promoter activity, they appear to stabilize the protein. HY5 plays a role in anthocyanin accumulation in far-red light and blue light, but not in red light …	photomorphogenesis, regulation of transcription, DNA-dependent, response to abscisic acid stimulus, gibberellic acid mediated signaling, red or far red light signaling pathway, response to red light, regulation of photomorphogenesis, response to far red light, response to UV-B, positive regulation of anthocyanin metabolic process
				5'R	CTAGCCAACGAAGAAACGGAAAAT
MD-53	JASMONATE INSENSITIVE 1	JIN1/MYC2	At1g32640	5'F	TTCCAGGGCACAAAAGACAAT	CV03125A1A06.f1		DV140231	At1g32640	Encodes a MYC-related transcriptional activator with a typical DNA binding domain of a basic helix-loop-helix leucine zipper motif. Binds to an extended G-Box promoter motif. Its transcription is induced by dehydration stress and ABA treatment. Negative regulator of blue light–mediated photomorphogenic growth and blue and far-red-light–regulated gene expression. Positive regulator of lateral root…	response to desiccation, response to wounding, jasmonic acid mediated signaling pathway, response to abscisic acid stimulus, positive regulation of transcription, positive regulation of flavonoid biosynthetic process, response to chitin, regulation of transcription factor activity, regulation of transcription from RNA polymerase II promoter in response to oxidative stress
				5'R	TCAACCACACCAGAGAACCAGTAG
MD-57	RESPONSIVE TO DESSICATION 22	RD22	At5g25610	5'F	AATCAAACCCCGAAGCAAAAGTAT	CV03022B2F04.f2		DV119288	At5g25610	responsive to dehydration 22 (RD22) mediated by ABA	response to desiccation, response to salt stress, response to abscisic acid stimulus
				5'R	CCTGAGGAAGAAAATGGCAAACC
MD-62	CIRCADIAN CLOCK ASSOCIATED 1	CCA1	At2g46830	5'F	AGTATCCAGAGTTGCAAGAAGAAA	CV03085B1F08.f1		DV151320	At2g46830	Encodes a transcriptional repressor that performs overlapping functions with LHY in a regulatory feedback loop that is closely associated with the circadian oscillator of Arabidopsis. Binds to the evening element in the promoter of TOC1 and represses TOC1 transcription. CCA1 and LHY colocalize in the nucleus and form heterodimers in vivo. CCA1 and LHY function synergistically in regulating circad…	circadian rhythm, response to salt stress, response to abscisic acid stimulus, response to auxin stimulus, response to ethylene stimulus, response to gibberellin stimulus, response to jasmonic acid stimulus, response to salicylic acid stimulus, response to cadmium ion, long-day photoperiodism, flowering, response to organic nitrogen
				5'R	AAGAACACCAGGAACCAAAGGAAG
MD-65	ATHD2A, HD2A, HDA3, HDT1, HISTONE DEACETYLASE 2A, HISTONE DEACETYLASE 3, T32N15.8	HD2A	At3g44750	5'F	ATGGCAAATGCAGAGAATGGAGTA	CV03_9.5622.C1.Contig6130		DV141858 (BG360500)	AT3G44750	Encodes a histone deacetylase. Controls the development of adaxial/abaxial leaf polarity. Two lines with RNAi-directed against this gene show reduced Agrobacterium-mediated DNA transformation of the roots.	DNA mediated transformation, histone deacetylation, polarity specification of adaxial/abaxial axis
				5'R	GGATGGGGAGTGGCAGTATGAA
MD-78	CYCD3, CYCD3;1, CYCLIN D3;1, F28A23.80, F28A23_80	CYCD3;1	AT4G34160	5'F	CAAGAAGATCAAGGAGAAAACACC	CV03039A1G10.f1		DV124392	AT4G34160	encodes a cyclin D-type protein involved in the switch from cell proliferation to the final stages of differentiation. The gene is transcriptionally regulated by cytokinin and brassinosteroid. Protein interacts with cyclin-dependent kinase inhibitor ICK1.	G1 phase of mitotic cell cycle, G1/S transition of mitotic cell cycle, regulation of cell proliferation, response to sucrose stimulus, response to brassinosteroid stimulus, response to cytokinin stimulus, regulation of cell cycle
				5'R	AAGAAAATTAACGGCCAAAACTG
MD-83	LIGHT HARVESTING COMPLEX ASSOCIATED	LHCA1	AT3G54890	5'F	AGATGGGCTATGCTCGCTGTTC	CV03050B2B03.f1		DV128345	AT3G54890	Encodes a component of the light harvesting complex associated with photosystem I.	involved in response to blue light, photosynthesis, photosynthesis, light harvesting in photosystem I, response to red light, response to far red light
				5'R	CCCCGGGGTACTTCTTCTTTTC
MD-84	ETHYLENE INSENSITIVE 4	EIN4	AT3G04580	5'F	TCACAGCTAAGGATAATGGAAAAT	CV03126B1H01.f1		DV140836	AT3G04580	EIN4, ETHYLENE INSENSITIVE 4; Ethylene receptor, subfamily 2. Has serine kinase activity.	involved in negative regulation of ethylene mediated signaling pathway
				5'R	CGAGTAAACCCGAAATAGAACAGT
MD-87	PHYTOCHROME INTERACTING FACTOR 3, PIF3	PIF3	AT1G09530	5'F	GAACAAGTGAGGAAACCCAGCAGA	CV03119B1A05.f1		DV138243	AT1G09530	PHYTOCHROME INTERACTING FACTOR 3, PIF3; Transcription factor interacting with photoreceptors phyA and phyB. Forms a ternary complex in vitro with G-box element of the promoters of LHY, CCA1. Acts as a negative regulator of phyB signalling. It degrades rapidly after irradiation of dark grown seedlings in a process controlled by phytochromes. Does not play a significant role in controlling light in…	involved in response to red or far red light, signal transduction, de-etiolation, gibberellic acid mediated signaling pathway, red or far-red light signaling pathway, positive regulation of anthocyanin metabolic process
				5'R	CCATCCCGGCCATCATACAAA
MD-88	CONSTITUTIVE PHOTOMORPHOGENIC 9	COP9	AT4G14110	5'F	TGTGAAAGAAAACCAAGCAGA	CV03099B2F11.f1		DV156073	AT4G14110	CONSTITUTIVE PHOTOMORPHOGENIC 9, COP9; Represses photomorphogenesis and induces skotomorphogenesis in the dark. A component of the COP9 signalosome complex	involved in response to light stimulus, photomorphogenesis, response to jasmonic acid stimulus, protein deneddylation, signalosome assembly, cullin deneddylation
				5'R	CAGTTAGGGTTCGAGATGTAGG
MD-102	ACS10, F16P17.11, F16P17_11, ACC SYNTHASE 10	ACS10	At1g62960	5'F	CGCGCTATTCTACTTCCTTCAG	CV03091A1A06.f1	CV03091A1A06.f1	DV153087	AT1G62960	Encodes an aminotransferase with broad specificity for aspartate and aromatic amino aids such as tyrosine and phenylalanine. It does not act on branched chain amino acids and does not have ACC synthase activity.	cellular amino acid metabolic process, ethylene biosynthetic process
				5'R	GATCCTCCGCAACCTTCTTCAA
MD-113	HOG1, MEE58, SAHH1, ATSAHH1, DL3010W, EMB1395, FCAALL.35, EMBRYO DEFECTIVE 1395, MATERNAL EFFECT EMBRYO ARREST 58, S-ADENOSYL-L-HOMOCYSTEIN HYDROLASE, HOMOLOGY-DEPENDENT GENE SILENCING 1, S-ADENOSYL-L-HOMOCYSTEIN HYDROLASE 1	HOG1	At4g13940	5'F	ACCATCCAAACTGCCGTCCTC	CV03084A1D07.f1	CV03_9.6950.C1.Contig7363	DV150797	AT4G13940	Encodes a S-adenosyl-L-homocysteine hydrolase required for DNA methylation-dependent gene silencing	embryo development ending in seed dormancy, methylation-dependent chromatin silencing, one-carbon metabolic process, posttranscriptional gene silencing
				5'R	TCCTCTGAAACTCCGTAGCAACCT
MD-116	MAX1, CYP711A1, T1D16.19, T1D16_19, MORE AXILLARY BRANCHES 1, "CYTOCHROME P450, FAMILY 711, SUBFAMILY A, POLYPEPTIDE 1"	MAX1	At2g26170	5'F	TTTACCTTGTCTTGCATTGTTTAT	CV03084A1H08.f1	CV03_9.7964.C1.Contig8347	DV150840	AT2G26170	Encodes a protein with similarity to thromboxane-A synthase, member of the CYP711A cytochrome P450 family. MAX1 is a specific repressor of vegetative axillary buds generated by the axillary meristem. Expressed in vascular traces in the rosette stem and axillary buds throughout plant development. Mutants have increased axillary branches. Along with MAX3,4 thought to mediate control of shoot branch…	auxin polar transport, carotenoid biosynthetic process, positive regulation of flavonoid biosynthetic process, regulation of meristem structural organization, secondary shoot formation
				5'R	ACCTCCTATCTCTACTTCTTTTGA
MD-127	CVP1, FRL1, SMT2, FRILL1, F14O10.7, F14O10_7, STEROL METHYLTRANSFERASE 2, COTYLEDON VASCULAR PATTERN 1	SMT2	At1g20330	5'F	GGAAAGGCAAACGCGCTGTAGAT	CV03110B2A06.f1	CV03_9.2800.C1.Contig3291	DV135205	At1g20330	Encodes a sterol-C24-methyltransferases involved in sterol biosynthesis. Mutants display altered sterol composition, serrated petals and sepals and altered cotyledon vascular patterning as well as ectopic endoreduplication. This suggests that suppression of endoreduplication is important for petal morphogenesis and that normal sterol composition is required for this suppression.	multidimensional cell growth, negative regulation of DNA endoreduplication, pattern specification process, sterol biosynthetic process, xylem and phloem pattern formation
				5'R	AATTGCCGGTGAGAAGTGGAAGGA
MD-150	TINY2, T22P22.1	DREB A-4 / TINY2	At5g11590	5'F	GACCCGGATGAGAACCAGAGGAA	CV03_9.7068.C1.Contig7479		DV156478	AT5G11590	encodes a member of the DREB subfamily A-4 of ERF/AP2 transcription factor family. The protein contains one AP2 domain. There are 17 members in this subfamily including TINY.	regulation of transcription, DNA-dependent
				5'R	ACATCACGGGGCGAGTTAGAAGC
MD-174	ARABIDOPSIS RESPONSE REGULATOR 3	ARR3	At1g59940	5'F	AACTGGCCTTTCCCTTTTCTTCC	CV03070A1G08.f1		DV146603	At1g59940	Type A response regulator highly similar to bacterial two-component response regulators. Rapidly induced by cytokinin. Involved in red-light signaling. Acts redundantly with ARR3 in the control of circadian period in a cytokinin-independent manner.	circadian rhythm, cytokinin mediated signaling pathway, red light signaling pathway, regulation of circadian rhythm, regulation of transcription, DNA-dependent, response to cytokinin stimulus, response to red light, two-component signal transduction system (phosphorelay)	ARR3, RESPONSE REGULATOR 3
				5'R	ACCTGCATTGCTTTCTTTCCACTA
MD-176	ATP-BINDING CASSETTE G40	ATABCG40	At1g15520	5'F	GACAACATTTATGCCTCTTCCTC	CV03060B2G02.f1		DV131719	AT1G15520	ABC transporter family involved in ABA transport and resistance to lead. Localizes to plasma membrane. Upregulated by lead. Expressed in leaves, flowers, stomata and roots.	ATP catabolic process, abscisic acid transport, drug transmembrane transport, lead ion transport, response to biotic stimulus, response to ethylene stimulus, response to jasmonic acid stimulus, response to ozone, response to salicylic acid stimulus, terpenoid transport	ABCG40, ARABIDOPSIS THALIANA ATP-BINDING CASSETTE G40, ATABCG40, ATP-BINDING CASSETTE G40, ATPDR12, PDR12, PLEIOTROPIC DRUG RESISTANCE 12, T16N11.3, T16N11_3
				5'R	ACCTTCCACAGTTTCACCAGTAT
MD-183	CYTOKININ OXIDASE 1	CKX1	At2g41510	5'F	CAATATAAACGAGGAAGTGATGAA	CV03117A1B10.f1		DV137371	AT2G41510	It encodes a protein whose sequence is similar to cytokinin oxidase/dehydrogenase, which catalyzes the degradation of cytokinins.	cytokinin catabolic process, meristem development, oxidation-reduction process	ATCKX1, CKX1 | CKX1 (CYTOKININ OXIDASE/DEHYDROGENASE 1); cytokinin dehydrogenase | chr2:17314626-17316861 FORWARD
				5'R	ATTTGTTAACCGGGTAGATGAGAA
MD-185	CYTOKININ OXIDASE 7	CKX7	At5g21482	5'F	CGTGGAGTTTTTATTGCGTGTA	CV03045B1B04.f1		DV126539	At5g21482	This gene used to be called AtCKX5. It encodes a protein whose sequence is similar to cytokinin oxidase/dehydrogenase, which catalyzes the degradation of cytokinins.	cytokinin catabolic process, oxidation-reduction process	CKX7, ATCKX5 | CKX7 (CYTOKININ OXIDASE 7); ARABIDOPSIS THALIANA CYTOKININ OXIDASE 5, ATCKX5, CKX7, CYTOKININ OXIDASE 7; cytokinin dehydrogenase/ oxidoreductase | chr5:7226842-7230052 FORWARD
				5'R	ATTTCCCCTTCCTCTGGTATCA
MD-199	5-ENOLPYRUVYLSHIKIMATE-3-PHOSPHATE	EPSPS	At2g45300	5'F	TTAATGGAACGCTATGGTGTCTCT	CV03112B2B05.f1		DV135905	AT2G45300	encodes 3-phosphoshikimate 1-carboxyvinyltransferase / 5-enolpyruvylshikimate-3-phosphate / EPSP synthase involved in chorismate biosynthesis	aromatic amino acid family biosynthetic process, chorismate biosynthetic process, glyphosate metabolic process	F4L23.19, EPSPS
				5'R	CCAGGTAACTTTAGCTCCCATCTT
MD-212	GA INSENSITIVE DWARF1B	GID1B	At3g63010	5'F	TCTAGAGCGCAAAGTGAACG	CV03047B1C09.f1		DV127240	At3g63010	Encodes a gibberellin (GA) receptor ortholog of the rice GA receptor gene (OsGID1). Has GA-binding activity, showing higher affinity to GA4. Interacts with DELLA proteins in vivo in the presence of GA4.	floral organ morphogenesis, gibberellin mediated signaling pathway, metabolic process, positive regulation of gibberellic acid mediated signaling pathway, raffinose family oligosaccharide biosynthetic process, response to gibberellin stimulus	ATGID1B, GA INSENSITIVE DWARF1B, GID1B, T20O10.110 ATGID1B, GID1B | GID1B (GA INSENSITIVE DWARF1B); hydrolase | chr3:23289717-23290998 FORWARD
				5'R	TTAGCAGAGGAATGAGTGAAGC
MD-233	NINE-CIS-EPOXYCAROTENOID DIOXYGENASE 3	NCED3	At3g14440	5'F	GAGAAGACTGGAAATGAAGACGAA	CV03063B1G12.f1		DV132656	AT3G14440	Encodes 9-cis-epoxycarotenoid dioxygenase, a key enzyme in the biosynthesis of abscisic acid. Regulated in response to drought and salinity. Expressed in roots, flowers and seeds. Localized to the chloroplast stroma and thylakoid membrane.	abscisic acid biosynthetic process, hyperosmotic salinity response, oxidation-reduction process, response to osmotic stress, response to water deprivation	NCED3, NINE-CIS-EPOXYCAROTENOID DIOXYGENASE 3, SALT TOLERANT 1, SIS7, STO1, SUGAR INSENSITIVE 7, ATNCED3, MOA2.4, NCED3, ATNCED3, STO1, SIS7 | NCED3 (NINE-CIS-EPOXYCAROTENOID DIOXYGENASE 3); 9-cis-epoxycarotenoid dioxygenase | chr3:4831678-4833477 REVERSE
				5'R	CAATAAAAGTGCCATGAAAACCA
MD-237	PINOID	PID	At2g34650	5'F	TAGCAGTTACAGCCGTCTTTCCTT	CV03112B1F12.f1		DV135869	AT2G34650	Encodes a protein serine/threonine kinase that may act as a positive regulator of cellular auxin efflux, as a a binary switch for PIN polarity, and as a negative regulator of auxin signaling. Recessive mutants exhibit similar phenotypes as pin-formed mutants in flowers and inflorescence but distinct phenotypes in cotyledons and leaves. Expressed in the vascular tissue proximal to root and shoot m…	auxin mediated signaling pathway, auxin polar transport, cotyledon development, phosphorylation, phyllome development, positive gravitropism, protein phosphorylation, response to auxin stimulus, response to karrikin, root hair elongation, root hair initiation	ABR, ABRUPTUS, PID, PINOID, T31E10.1, T31E10_1
				5'R	CTCCTCCTCGTCGTACTCCTCATC
MD-241	PIN-FORMED 8	PIN8	At5g15100	5'F	GTCCACATTGCCTAACACTTT	CV03131A2F11.f1		DV142542	At5g15100	PIN-FORMED 8 (PIN8); FUNCTIONS IN: auxin:hydrogen symporter activity, transporter activity; INVOLVED IN: auxin polar transport, transmembrane transport	auxin polar transport, ion transmembrane transport, proton transport, transmembrane transport	PIN-FORMED 8, PIN8
				5'R	GTATACATTTCCTCCTCTTCTCCT
MD-262	URIDINE DIPHOSPHATE GLYCOSYLTRANSFERASE 74E2	UGT74E2	At1g05680	5'F	TAAGGGCAGCTCCATTTTTCACA	CV03054A1B08.f1		DV129438	AT1G05680	Encodes a UDP-glucosyltransferase, UGT74E2, that acts on IBA (indole-3-butyric acid) and affects auxin homeostasis. The transcript and protein levels of this enzyme are strongly induced by H2O2 and may allow integration of ROS (reactive oxygen species) and auxin signaling. This enzyme can also transfer glycosyl groups to several compounds related to the explosive TNT when this synthetic compound …	cellular hyperosmotic salinity response, cellular response to abscisic acid stimulus, cellular response to hydrogen peroxide, cellular response to water deprivation, indolebutyric acid metabolic process, metabolic process, response to karrikin, shoot morphogenesis	URIDINE DIPHOSPHATE GLYCOSYLTRANSFERASE 74E2, UGT74E2
				5'R	TACCCATTTGCTTGCCATCCA
MD-263	YUCCA4	YUC4	At5g11320	5'F	CATGAATTTCCCCTCTGAT	CV03114B1E09.f1		DV136529	AT5G11320	Belongs to the YUC gene family. Encodes a predicted flavin monooxygenase YUC4 involved in auxin biosynthesis and plant development.	auxin biosynthetic process, cotyledon development, inflorescence development, oxidation-reduction process, phyllome development, positive regulation of flower development, regulation of anatomical structure morphogenesis, regulation of leaf development	YUC4, YUCCA4
				5'R	AAACTCCGCCTTGTGAAC
381	1-AMINOCYCLOPROPANE-1-CARBOXYLATE OXIDASE	ACO4	At1g05010	5'F	TTAGAGAAACTTGCGGAGGAG	CV03119B2F10.f1		DV138395	At1g05010	Encodes 1-aminocyclopropane-1-carboxylate oxidase	ethylene biosynthetic process, response to fungus
				5'R	GGAGGCCACTAACTTTGTCATC
382	ACC SYNTHASE 10	ACS10	At1g62960	5'F	AATGCGGTAGCGAACTTTATGG	CV03070B1A02		DV146701	At1g62960	Encodes an aminotransferase with broad specificity for aspartate and aromatic amino aids such as tyrosine and phenylalanine. It does not act on branched chain amino acids and does not have ACC synthase activity.	cellular amino acid and derivative metabolic process, ethylene biosynthetic process
				5'R	AGCTTTCACAATCAACTGGGACTA
450	PHYTOCHROME A/ ELONGATED HYPOCOTYL 8	PHYA/ HY8	At1g09570	5'F	GCTTGGTTGTTAATGCTTGTGC	CV03077B1C09.f1		DV148719	At1g09570	Light-labile cytoplasmic red/far-red light photoreceptor involved in the regulation of photomorphogenesis. It exists in two inter-convertible forms: Pr and Pfr (active) and functions as a dimer.The N terminus carries a single tetrapyrrole chromophore, and the C terminus is involved in dimerization. It is the sole photoreceptor mediating the FR high irradiance response (HIR). Major regulator in re…	gravitropism, phototropism, regulation of transcription, DNA-dependent, response to arsenic, red light signaling pathway, response to very low fluence red light stimulus, response to continuous far red light stimulus by the high-irradiance response system
				5'R	GCCCTATTGATCCCGAAAACCTC
507	GAST1 PROTEIN HOMOLOG 2	GASA2	At4g09610	5'F	ATTGTTGGAATGAAGATGCCTAAT	CV03019B2G08.f1		DV118270	At4g09610	GAST1 PROTEIN HOMOLOG 2 (GASA2); FUNCTIONS IN: molecular_function unknown; INVOLVED IN: response to gibberellin stimulus; LOCATED IN: endomembrane system; CONTAINS InterPro DOMAIN/s: Gibberellin regulated protein (InterPro:IPR003854); BEST Arabidopsis thaliana protein match is: GASA3 (GAST1 PROTEIN HOMOLOG 3) (TAIR:AT4G09600.1); Has 250 Blast hits to 250 proteins in 35 species: Archae - 0; Bacter…	response to gibberellin stimulus
				5'R	GCACTTGAGTCTGCCATTGTG
509	REPRESSOR OF GA 1 (DELLA)	RGA1	At2g01570	5'F	CGGGAATTATTTTCAACGACGAT	CV03121B2F01.f1		DV139116	At2g01570	Member of the VHIID/DELLA regulatory family. Contains homopolymeric serine and threonine residues, a putative nuclear localization signal, leucine heptad repeats, and an LXXLL motif. Putative transcriptional regulator repressing the gibberellin response and integration of phytohormone signalling. DELLAs repress cell proliferation and expansion that drives plant growth. The protein undergoes degra…	response to salt stress, jasmonic acid mediated signaling pathway, response to abscisic acid stimulus, response to ethylene stimulus, gibberellic acid mediated signaling, regulation of transcription, negative regulation of gibberellic acid mediated signaling, hyperosmotic salinity response, negative regulation of seed germination, response to far red light, regulation of oxygen and reactive oxyge…
				5'R	CTGCGCAAGCTAACAGAGTATGG
514	ABA DEFICIENT 1	ABA1	At5g67030	5'F	ACCTCCGAATTACCCTACTCACTT	CV03005A2F12.f1		DV113219	At5g67030	Encodes a single copy zeaxanthin epoxidase gene that functions in first step of the biosynthesis of the abiotic stress hormone abscisic acid (ABA). Mutants in this gene are unable to express female sterility in response to beta-aminobutyric acid, as wild type plants do.	abscisic acid biosynthetic process, response to heat, response to osmotic stress, response to red light, response to water deprivation, sugar mediated signaling pathway, xanthophyll biosynthetic process
				5'R	CATACATGTTCCAGGCTCACTAAA
515	VP1-ABI3 family regulatory protein-like protein	VP1/ABI3	At2g30470	5'F	ATTACCCATCACCCTCCAGTCC	CV03046B2A08.f1		DV126962	At2g30470	68415.m03711 transcriptional factor B3 family protein low similarity to FUSCA3 [Arabidopsis thaliana] GI:3582518; contains Pfam profile PF02362: B3 DNA binding domain	VP1/ABI3 family regulatory protein-like protein [Oryza sativa (japonica cultivar-group)] dbj|BAC20873.1| VP1/ABI3 family regulatory protein-like protein [Oryza sativa (japonica cultivar-group)]	At2g30470	Undetermined
				5'R	CCATTCCCGGGTTGAGTTTCTTT
521	ALPHA-EXPANSIN precursor		At2g28950	5'F	CTTCTGTCCACCTAACTTTGCTCA	CV03135A1G03.f1W		DV143922	At2g28950	68415.m03521 expansin, putative (EXP6) similar to expansin GI:2828241 from [Brassica napus]; contains Pfam profile PF01357: Pollen allergen	alpha-expansin precursor [Gossypium hirsutum]	At2g28950	unidimensional cell growth	30.01	cell wall
				5'R	TGTTTGCTCCCTTTATGCTCACT
527	RGL2_RGA-LIKE 2/DELLA	RGL2	At1g14920	5'F	CTTGAACGCCTTGAAACTGCTATG	CV03087B2B12.f1		DV152033	At1g14920	68414.m01783 gibberellin response modulator (GAI) (RGA2) / gibberellin-responsive modulator identical to GAI GB:CAA75492 GI:2569938 [Arabidopsis thaliana] (Genes Dev. In press)	At5g17490 [Arabidopsis thaliana] dbj|BAC41902.1| RGA-like protein [Arabidopsis thaliana] emb|CAC01893.1| RGA-like protein [Arabidopsis thaliana] pir||T51475 RGA-like protein - Arabidopsis thaliana ref|NP_197251.1| gibberellin response modulator, putative / gibberellin-responsive modulator, putative [Arabidopsis thaliana]	At1g14920	gibberellic acid mediated signaling	04.05.01	mRNA synthesis
				5'R	ACCTCCGTCAATTGATTCTGTTCC
529	REPRESSOR OF GA-LIKE2 (DELLA)	RGL2	At3g03450	5'F	AGGCAATTATGGCTCCAAACC	CV03047A2G05.f1		DV127191	At3g03450	Encodes a DELLA protein, a member of the GRAS superfamily of putative transcription factors. DELLA proteins restrain the cell proliferation and expansion that drives plant growth. Negative regulator of the response to GA in controlling seed germination. GA triggers the degradation of RGL2 protein in a process blocked by both proteasome inhibitors and serine/threonine phosphatase inhibitors. The p…	response to salt stress, jasmonic acid mediated signaling pathway, salicylic acid mediated signaling pathway, response to abscisic acid stimulus, response to ethylene stimulus, response to gibberellin stimulus, gibberellic acid mediated signaling, negative regulation of gibberellic acid mediated signaling, hyperosmotic salinity response, negative regulation of seed germination, regulation of oxyg…
				5'R	TAGAATCCGCAAAACTCGTTAGC
531	SCARECROW TRANSCRIPTION FACTOR/DELLA		At5g66770	5'F	TCGGAAGAAGGAAAACAAGGAT	CV03103A2G05.f1		DV156745	At5g66770	68418.m08416 scarecrow transcription factor family protein	GIA/RGA-like gibberellin response modulator; DaGAI-A [Argyroxiphium kauense]	At5g66770	Undetermined
				5'R	TAAACGCTAGACGCAATAATGGT
545	ABA INSENSITIVE 1	ABI1	At4g26080	5'F	GGAATAATCGCCGTCGCAATCTCA	CV03079B2B09.f1		DV149413	At4g26080	68417.m03755 protein phosphatase 2C ABI1 / PP2C ABI1 / abscisic acid-insensitive 1 (ABI1) nearly identical to SP|P49597 Protein phosphatase 2C ABI1 (EC 3.1.3.16) (PP2C) (Abscisic acid- insensitive 1) {Arabidopsis thaliana}	protein phosphatase-2C; PP2C [Mesembryanthemum crystallinum]	At4g26080	Undetermined	1.04	phosphate metabolism
				5'R	CCTCGCACGTGTCAATCTTCCATC
550	AUXIN RESPONSE FACTOR 2	ARF2	At5g62000	5'F	TGAAACATCCACCATACCTCGTC	CV03123B1D01.f1		DV139725	At5g62000	68418.m07782 transcriptional factor B3 family protein / auxin-responsive factor, putative (ARF1) contains Pfam profile: PF02362 B3 DNA binding domain; identical to cDNA ARF1 (auxin response factor) binding protein GI:2245393	auxin response factor-like protein [Mangifera indica]	At5g62000	Undetermined	4.05	mRNA transcription
				5'R	GCTCTCCCCAAAATTAACTCTCAA
551	Arabidopsis Group 1 LATE EMBRYOGENESIS ABUNDANT Protein	ATEM6	At2g40170	5'F	CAAGTCGATGAGTCCAAGTTCC	CV03026A2B08.f2		DV120450	At2g40170	68415.m04940 Em-like protein GEA6 (EM6) identical toSP|Q02973 Em-like protein GEA6 {Arabidopsis thaliana}; contains Pfam profile PF00477: Small hydrophilic plant seed protein	Em protein	At2g40170	Undetermined	98	CLASSIFICATION NOT YET CLEAR-CUT
				5'R	CAAAAACATTACAAACACCCACTA
555	CHALCONE SYNTHASE	CHS	At5g13930	5'F	TGAAATACCAAAACTAGGCAAAGA	CV03029A1G01.f1		DV121436	At5g13930	68418.m01629 chalcone synthase / naringenin-chalcone synthase identical to SP|P13114	CHALCONE SYNTHASE 2 (NARINGENIN-CHALCONE SYNTHASE 2) dbj|BAA05641.1| chalcone synthase [Camellia sinensis]	At5g13930	Undetermined
				5'R	ATCTCAGAACAAACCACAAGCACA
562	ETHYLENE INSENSITIVE 4	EIN4	At3g04580	5'F	ATCAATGACGCAATGGAAATC	CV03126B1H01.f1		DV140836	At3g04580	68416.m00486 ethylene receptor, putative (EIN4) similar to ethylene receptor GB:AAC31123 [Malus domestica], identical to putative ethylene receptor GB:AAD02485 [Arabidopsis thaliana]; Pfam HMM hit: response regulator receiver domain, signal C terminal domain	ethylene receptor neverripe [Lycopersicon esculentum] gb|AAD31397.1| ethylene receptor homolog [Lycopersicon esculentum]	At3g04580	negative regulation of ethylene mediated signaling pathway	23.01
				5'R	CGAGTAAACCCGAAATAGAACAGT
566	ELONGATED HYPOCOTYL 5	HY5	At5g11260	5'F	ATTTCCAACTAATTCTCTGCCTTC	CV03105A2G05.f1		DV157454	At5g11260	68418.m01315 bZIP protein HY5 (HY5) identical to HY5 protein GI:2251085 from [Arabidopsis thaliana]	HY5 [Arabidopsis thaliana] dbj|BAA21116.1| HY5 [Arabidopsis thaliana] emb|CAB96661.1| HY5 [Arabidopsis thaliana] pir||T50922 bZIP protein HY5 [imported] - Arabidopsis thaliana ref|NP_568246.1| bZIP protein HY5 (HY5) [Arabidopsis thaliana] sp|O24646|HY5_ARATH Transcription factor HY5 (LONG HYPOCOL5 protein) (AtbZIP56)	At5g11260	Undetermined	1	METABOLISM
				5'R	ATTTTCTTTATCAGCCGGAGTCC
570	PHENYLALANINE AMMONIA-LYASE 1	PAL1	At2g37040	5'F	AATGGTTAAGCTTGGTGGTCA	CV03127B2D12.f1		DV141263	At2g37040	68415.m04544 phenylalanine ammonia-lyase 1 (PAL1) nearly identical to SP|P35510	phenylalanine ammonia-lyase [Populus tremuloides]	At2g37040	Undetermined	1	METABOLISM
				5'R	AAGATTCCGGCATTCAAAAAC
571	PHYTOCHROME A	PHYA	At1g09570	5'F	TGCACCCACGATCATCTTTCAAG	CV03087A2E09.f1W		DV151893	At1g09570	68414.m01073 phytochrome A (PHYA) identical to SP|P14712 Phytochrome A {Arabidopsis thaliana}	phytochrome A [Populus tremula x Populus tremuloides] pir||T09835 phytochrome A - Populus tremula x Populus tremuloides sp|O49934|PHYA_POPTM Phytochrome A	At1g09570	Undetermined	01.04.04	regulation of phosphate utilization
				5'R	GACCAGCCCATCCACATCAACT
573	CHROMATIN REMODELING FACTOR CHD3 (PICKLE)	PKL/SSL2	At2g25170	5'F	AGGATTGCTGGCTTGCTTCTA	CV03103B2D04.f1		DV156879	At2g25170	68415.m03010 chromatin remodeling factor CHD3 (PICKLE) identical to chromatin remodeling factor CHD3 [Arabidopsis thaliana] GI:6478518	chromatin remodeling factor CHD3 [Arabidopsis thaliana] gb|AAF07084.1| GYMNOS/PICKLE [Arabidopsis thaliana] pir||T52301 GYMNOS/PICKLE protein [imported] - Arabidopsis thaliana ref|NP_565587.1| chromatin remodeling factor CHD3 (PICKLE) [Arabidopsis thaliana]	At2g25170	Undetermined	03.01.99	other DNA processing
				5'R	ATTTTGTGCTTGGGGATTATTGG
592	ABA DEFICIENT 2	ABA2	At1g52340	5'F	TCCACTGCGATGTAAGAAACGAA	CV03042A2D10.f1		DV125452	At1g52340	Encodes a cytosolic short-chain dehydrogenase/reductase involved in the conversion of xanthoxin to ABA-aldehyde during ABA biosynthesis. Mutants are insensitive to sucrose and glucose.	abscisic acid biosynthetic process, proline biosynthetic process, regulation of abscisic acid biosynthetic process, response to fructose stimulus, response to heat, response to water deprivation, sugar mediated signaling pathway
				5'R	TTACTCCGACCTCCAAACAATCAC
593	AUXIN RESPONSE FACTOR 1	ARF1	At1g59750	5'F	AGTAAGTTGTGAGCCCGAGAAATC	CV03019B1G07.f1		DV118178	At1g59750	68414.m06727 auxin-responsive factor (ARF1) identical to auxin response factor 1 GI:2245378 from [Arabidopsis thaliana]	auxin response factor 1 [Arabidopsis thaliana]	At1g59750	Undetermined	4.05	mRNA transcription
				5'R	ATCATCCCCAACCATCATCATA
594	ELONGATED HYPOCOTYL 5	HY5	At5g11260	5'F	AGTCAAAGAAGGAATGGTAAGTGA	CV03105A2G05.f1		DV157454	At5g11260	68418.m01315 bZIP protein HY5 (HY5) identical to HY5 protein GI:2251085 from [Arabidopsis thaliana]	HY5 [Arabidopsis thaliana] dbj|BAA21116.1| HY5 [Arabidopsis thaliana] emb|CAB96661.1| HY5 [Arabidopsis thaliana] pir||T50922 bZIP protein HY5 [imported] - Arabidopsis thaliana ref|NP_568246.1| bZIP protein HY5 (HY5) [Arabidopsis thaliana] sp|O24646|HY5_ARATH Transcription factor HY5 (LONG HYPOCOL5 protein) (AtbZIP56)	At5g11260	Undetermined	1	METABOLISM
				5'R	GAGTTCTTCTTCTCCAAGTCTTTG
595	ABA INSENSITIVE 1	ABI1	At4g26080	5'F	CAGCAGGAGGCAAGATCATTAGTT	CV03008A2G11.f1		DV114280	At4g26080	Involved in abscisic acid (ABA) signal transduction. Negative regulator of ABA promotion of stomatal closure.	negative regulation of abscisic acid mediated signaling pathway, protein dephosphorylation, regulation of abscisic acid mediated signaling pathway, regulation of stomatal movement, response to abscisic acid stimulus, response to cold, response to heat
				5'R	ATCCGTCAGCAGCATTTTTCTTAT
597	SHORT VEGETATIVE PHASE	SVP	At2g22540	5'F	ACGGCTAGGCAGGTTACTTTCTCA	CV03125B2A12.f1		DV140506	At2g22540	68415.m02673 short vegetative phase protein (SVP) identical to cDNA short vegetative phase protein (SVP) GI:10944319;	short vegetative phase protein [Brassica rapa]	At2g22540	Undetermined	04.05.01.04	transcriptional control
				5'R	GATGGCTTTTCTCTGCAACTTCCT
605	ABA DEFICIENT 1	ABA1	At5g67030	5'F	CCATTCTTCGGCGTGACATTTAC	CV03055A2A05.f1		DV129848	At5g67030	68418.m08450 zeaxanthin epoxidase (ZEP) (ABA1) identical to GI:9857296 AtABA1; controls Pfam profiles PF01360: Monooxygenase and PF00498: FHA domain; identical to cDNA AtABA1, GI:9857295	Xanthophyll epoxidase [Capsicum annuum] sp|Q96375|ABA2_CAPAN Zeaxanthin epoxidase, chloroplast precursor (Xanthophyll epoxidase) (Beta-cyclohexenyl epoxidase) pir||T09537 xanthophyll epoxidase - pepper	At5g67030	response to osmotic stress	1.01	amino acid degradation (catabolism)
				5'R	ATTGCAGCCATTCTAGCCATTCC
620	AGAMOUS- LIKE 24	AGL24	At4g24540	5'F	GGTGTTTTGGTGGGTCAGGAG	CV03010A1G02.f1		DV114890	At4g24540	68417.m03517 MADS-box family protein	DAM1 MADS-box transcription factor MADS11 close to short vegetative phase (way up in glucose starvation)	At4g24540	Undetermined	04.05.01.04	transcriptional control
				5'R	TTTAGTCACCCACAGCCTTCAGAG
638	AUXIN RESPONSE FACTOR 2	ARF2	At5g62000	5'F	TGAAACATCCACCATACCTCGTC	CV03123B1D01.f1S		DV139725	At5g62000	68418.m07782 transcriptional factor B3 family protein / auxin-responsive factor, putative (ARF1) contains Pfam profile: PF02362 B3 DNA binding domain; identical to cDNA ARF1 (auxin response factor) binding protein GI:2245393	auxin response factor-like protein [Mangifera indica]
				5'R	GCTCTCCCCAAAATTAACTCTCAA
634	SAND family	SAND	At2g28390	5'F	AGGGCAACACAGACTACAAAATG	CV03067B2A12.f1		DV145812	At2g28390	At2g28390/T1B3.9 [Arabidopsis thaliana] dbj|BAC42668.1| unknown protein [Arabidopsis thaliana] gb|AAD20687.2| expressed protein [Arabidopsis thaliana] dbj|BAD43917.1| unnamed protein product [Arabidopsis thaliana] dbj|BAD43827.1| unnamed protein product [Arabidopsis thaliana] dbj|BAD43462.1| unnamed protein product [Arabidopsis thaliana] dbj|BAD43338.1| unnamed protein product [Arabidopsis thalia…	biological process unknown
				5'R	ATAAAGTTCGAAATCTGGGGTGAC
